# Supplementary material for: Downmodulation of cholesterol biosynthetic network governs activation of the innate immune response to Japanese encephalitis virus infection
Source: J Virol. 2026 Feb 4;100(3):e01972-25. doi: 10.1128/jvi.01972-25 (PMC13011394; doi:10.1128/jvi.01972-25)
Supplement: Data Set S1 — Peak area abundance of identified lipid species and dysregulated lipid species. [file jvi.01972-25-s0001.xlsx]

## Sheet: Overall detected lipid species 
Peak area (abundance) of identified lipid species in UI and JEV infected MEFs
Molecular	MK_3.mzXML.Peak.area	MK_4.mzXML.Peak.area	MK_5.mzXML.Peak.area	MK_7.mzXML.Peak.area	MK_11.mzXML.Peak.area	MK_10.mzXML.Peak.area	m/z	retention time	P value	MSI
Samples	control	control	control	JEV	JEV	JEV
AcCar(14:0)	7.56218e+06	6.03381e+06	6.89074e+06	2.56985e+06	3.27558e+06	2.40505e+06	372.31	1.73531	0.00302753	Level 2 (based MS and MS-MS match)
AcCar(14DC)	1.08052e+06	779917	947987	1.0003e+06	1.10737e+06	1.12096e+06	416.337	1.87209	0.244885	Level 2 (based MS and MS-MS match)
AcCar(14:1)	1.52779e+06	1.43432e+06	1.4863e+06	308009	438527	315781	370.295	1.35711	8.03904e-05	Level 2 (based MS and MS-MS match)
AcCar(16:0)	8.09672e+07	7.39997e+07	8.14822e+07	3.86729e+07	4.61367e+07	3.60575e+07	400.342	2.88358	0.000719754	Level 2 (based MS and MS-MS match)
AcCar(16:1)	1.56544e+07	1.34513e+07	1.37661e+07	3.24904e+06	3.12155e+06	2.6215e+06	398.326	1.95164	0.00210187	Level 2 (based MS and MS-MS match)
AcCar(16:2)	538601	469122	444618	106359	48251.5	91032.7	396.31	1.56204	0.000709915	Level 2 (based MS and MS-MS match)
AcCar(18:0)	4.06419e+07	3.48635e+07	4.01266e+07	2.8087e+07	3.34482e+07	2.97495e+07	428.373	4.62402	0.0299602	Level 2 (based MS and MS-MS match)
AcCar(18:1)	5.30447e+07	4.88296e+07	5.00916e+07	1.48881e+07	1.90686e+07	1.34037e+07	426.358	3.20199	0.000137833	Level 2 (based MS and MS-MS match)
AcCar(18:2)	2.43582e+06	2.21504e+06	1.97113e+06	336172	381350	301692	424.342	2.42548	0.00418674	Level 2 (based MS and MS-MS match)
AcCar(18-OH)	1.01061e+06	732736	735165	1.03339e+06	1.23692e+06	1.29563e+06	444.368	3.1288	0.0419633	Level 2 (based MS and MS-MS match)
AcCar(18:1-OH)	974066	685630	849996	452371	608090	546745	442.352	2.13879	0.0487936	Level 2 (based MS and MS-MS match)
AcCar(20:0)	1.78146e+06	1.39203e+06	1.87163e+06	1.88547e+06	1.74147e+06	2.03499e+06	456.405	6.33377	0.30787	Level 2 (based MS and MS-MS match)
BMP(16:0_22:6)	1.55978e+06	1.7827e+06	1.82121e+06	2.02337e+06	2.17106e+06	2.94075e+06	812.544	9.10096	0.138413	Level 2 (based MS and MS-MS match)
BMP(16:1_22:6)	3.43374e+06	2.82086e+06	3.21108e+06	2.73206e+06	2.61774e+06	3.1931e+06	810.528	8.43819	0.28766	Level 2 (based MS and MS-MS match)
BMP(16:1_18:2)	669927	715093	578700	407438	481168	558446	762.528	8.8567	0.0441751	Level 2 (based MS and MS-MS match)
BMP(17:1_22:6)	438632	398703	501148	478234	423133	565318	824.544	8.82492	0.453691	Level 2 (based MS and MS-MS match)
BMP(18:0_22:6)	1.1177e+06	639149	895890	1.01075e+06	811111	1.13965e+06	840.575	9.87133	0.577273	Level 2 (based MS and MS-MS match)
BMP(18:1_22:5)	7.43152e+06	5.91509e+06	6.10737e+06	5.86178e+06	6.5568e+06	7.17937e+06	840.575	9.4608	0.941241	Level 2 (based MS and MS-MS match)
BMP(18:1_20:5)	1.64158e+06	1.39762e+06	1.60194e+06	1.01552e+06	1.04667e+06	1.1847e+06	812.544	8.90201	0.00978855	Level 2 (based MS and MS-MS match)
BMP(18:2_22:6)	1.9604e+06	1.8167e+06	1.89156e+06	1.72693e+06	1.65159e+06	2.05388e+06	836.544	8.70372	0.596836	Level 2 (based MS and MS-MS match)
BMP(20:4_22:6)	1.01526e+06	786651	948878	982351	943470	1.07897e+06	860.544	8.48186	0.356567	Level 2 (based MS and MS-MS match)
BMP(22:5_22:6)	2.71699e+06	2.20555e+06	2.6308e+06	2.59704e+06	2.61801e+06	3.09117e+06	886.559	8.54144	0.328842	Level 2 (based MS and MS-MS match)
BMP(22:6_22:6)	4.63496e+06	4.26653e+06	4.70376e+06	4.95091e+06	4.58745e+06	5.26117e+06	884.544	8.27559	0.177254	Level 2 (based MS and MS-MS match)
CE(20:4)	9.06985e+06	9.65226e+06	9.56801e+06	829117	943295	854628	690.619	15.1225	0.00029581	Level 2 (based MS and MS-MS match)
Cer-NS(d18:1/24:1)	470822	536159	233623	208161	270286	161467	646.613	12.8624	0.150961	Level 2 (based MS and MS-MS match)
Cer-NS(d18:2/24:1)	6.71607e+07	6.49968e+07	5.98038e+07	4.52722e+07	4.99041e+07	5.64815e+07	690.604	12.4506	0.0327529	Level 2 (based MS and MS-MS match)
Cer-NS(d18:1/16:0)	7.22375e+07	7.25993e+07	6.85124e+07	7.74326e+07	8.39839e+07	9.03999e+07	582.511	11.2069	0.0626968	Level 2 (based MS and MS-MS match)
Cer-NS(d18:2/16:0)	5.61272e+07	6.13306e+07	5.60368e+07	6.43419e+07	6.06433e+07	7.35177e+07	580.496	10.5962	0.148395	Level 2 (based MS and MS-MS match)
Cer-NS(d18:2/22:0)	1.39725e+07	1.4445e+07	1.34227e+07	1.05223e+07	1.22113e+07	1.30482e+07	664.589	12.4771	0.0979955	Level 2 (based MS and MS-MS match)
Cer-NS(d18:2/23:0)	1.51661e+07	1.79087e+07	1.43312e+07	6.38475e+06	7.2689e+06	7.83854e+06	634.614	12.7275	0.00806757	Level 2 (based MS and MS-MS match)
Cer-NS(d18:1/24:0)	8.27527e+06	8.94809e+06	8.82648e+06	3.23084e+06	4.1192e+06	3.97902e+06	694.636	13.3132	0.000225549	Level 2 (based MS and MS-MS match)
Cer-NS(d16:1/16:0)	8.28008e+06	8.38774e+06	8.00289e+06	8.46421e+06	8.15691e+06	9.40729e+06	554.48	10.5082	0.352696	Level 2 (based MS and MS-MS match)
Cer-NS(d18:1/22:0)	6.03253e+06	5.19759e+06	5.73127e+06	3.36815e+06	4.62999e+06	4.00845e+06	666.602	12.8938	0.0250564	Level 2 (based MS and MS-MS match)
Cer-NS(d17:2/24:1)	1.01399e+07	1.28006e+07	6.75208e+06	2.57805e+06	6.22816e+06	7.12358e+06	632.598	12.3267	0.112962	Level 2 (based MS and MS-MS match)
Cer-NS(d18:1/18:0)	2.66659e+06	2.55967e+06	2.55999e+06	3.4341e+06	4.00074e+06	4.01368e+06	610.542	11.8416	0.0206717	Level 2 (based MS and MS-MS match)
Cer-NS(d18:2/26:1)	3.14148e+06	3.16623e+06	2.80501e+06	1.06137e+06	1.31359e+06	1.30469e+06	718.635	12.9318	0.000403644	Level 2 (based MS and MS-MS match)
Cer-NS(d18:1/23:0)	1.28013e+06	1.3502e+06	1.31975e+06	665940	897152	875370	680.62	13.1106	0.015385	Level 2 (based MS and MS-MS match)
Cer-NS(d18:2/25:1)	1.04556e+06	1.10473e+06	1.0579e+06	576837	579002	692214	704.619	12.6855	0.0021457	Level 2 (based MS and MS-MS match)
Cer-NS(d18:2/25:0)	1.36955e+06	1.59857e+06	1.30044e+06	351743	494229	439777	706.635	13.1748	0.00276925	Level 2 (based MS and MS-MS match)
Cer-NS(d20:2/24:0)	1.37744e+06	1.50552e+06	1.16243e+06	202544	314403	288907	720.651	13.3894	0.00454091	Level 2 (based MS and MS-MS match)
Cer-NS(d18:3/24:1)	767037	762812	696093	609300	618330	809296	688.588	12.1456	0.441622	Level 2 (based MS and MS-MS match)
Cer-NS(d17:2/24:0)	306147	312786	340623	48277.5	48438.6	73589.8	634.613	13.0613	5.88698e-05	Level 2 (based MS and MS-MS match)
Cholesterol	1.04736e+07	1.533e+07	9.9111e+06	60129.5	303057	141613	369.352	15.6289	0.0206634	Level 2 (based MS and MS-MS match)
Co(Q10)	3.5792e+07	4.16037e+07	3.5406e+07	1.72399e+07	1.51071e+07	1.85439e+07	880.717	14.1662	0.00293597	Level 2 (based MS and MS-MS match)
Co(Q8)	9.37347e+07	7.61587e+07	7.57408e+07	5.67926e+07	5.55593e+07	6.55147e+07	744.592	13.0332	0.0426964	Level 2 (based MS and MS-MS match)
Co(Q9)	9.64326e+08	9.43224e+08	7.82799e+08	4.80447e+08	3.88725e+08	5.16714e+08	812.656	13.6409	0.00507701	Level 2 (based MS and MS-MS match)
DG(16:0_18:1)	6.93438e+08	7.71746e+08	7.00679e+08	3.49404e+08	4.41254e+08	4.2742e+08	612.556	12.256	0.0012309	Level 2 (based MS and MS-MS match)
DG(16:0_16:1)	1.09121e+08	1.05005e+08	1.12897e+08	6.92171e+07	7.08405e+07	7.39413e+07	584.525	11.7458	0.000457458	Level 2 (based MS and MS-MS match)
DG(16:0_20:4)	5.96179e+07	5.68887e+07	6.46126e+07	5.93034e+07	6.82945e+07	6.50514e+07	634.541	11.7127	0.331156	Level 2 (based MS and MS-MS match)
DG(16:0_20:3)	5.05306e+07	4.45043e+07	4.49031e+07	2.50919e+07	3.06531e+07	2.89016e+07	636.557	12.1111	0.00214918	Level 2 (based MS and MS-MS match)
DG(16:0_22:6)	2.77271e+07	3.02034e+07	3.14977e+07	3.44807e+07	3.63456e+07	3.38078e+07	658.54	11.5122	0.0242468	Level 2 (based MS and MS-MS match)
DG(16:0_16:0)	2.54834e+07	2.78064e+07	2.60529e+07	1.5399e+07	1.8563e+07	1.84533e+07	586.541	12.2293	0.0032472	Level 2 (based MS and MS-MS match)
DG(16:0_17:1)	1.90146e+07	1.95431e+07	1.78418e+07	1.33134e+07	1.43376e+07	1.37359e+07	598.541	12.0005	0.00245721	Level 2 (based MS and MS-MS match)
DG(16:0_24:1)	2.25824e+07	2.61166e+07	1.94776e+07	3.21876e+06	3.8378e+06	3.5451e+06	696.65	13.6109	0.00936819	Level 2 (based MS and MS-MS match)
DG(16:0_20:5)	1.00509e+07	8.27312e+06	8.62505e+06	1.02392e+07	1.11624e+07	1.038e+07	632.525	11.2923	0.0780007	Level 2 (based MS and MS-MS match)
DG(16:0_18:3)	1.06539e+07	9.73792e+06	1.00682e+07	5.34882e+06	5.15543e+06	7.24451e+06	608.525	11.5613	0.0139353	Level 2 (based MS and MS-MS match)
DG(16:1_18:1)	3.47078e+08	3.27571e+08	3.61425e+08	1.86761e+08	1.97617e+08	1.90209e+08	610.541	11.8222	0.00192968	Level 2 (based MS and MS-MS match)
DG(16:1_18:2)	1.33832e+07	1.25952e+07	1.15227e+07	6.13621e+06	4.70577e+06	7.69774e+06	608.525	11.3876	0.00603218	Level 2 (based MS and MS-MS match)
DG(17:0_18:1)	3.22439e+07	3.4469e+07	3.43892e+07	1.48264e+07	1.75749e+07	1.67454e+07	626.572	12.5129	0.000100393	Level 2 (based MS and MS-MS match)
DG(17:0_22:3)	1.83327e+07	1.98784e+07	1.72349e+07	8.56376e+06	9.8218e+06	1.07035e+07	678.603	12.7462	0.00106518	Level 2 (based MS and MS-MS match)
DG(17:0_22:4)	1.17639e+07	1.32787e+07	1.09032e+07	6.32572e+06	7.35068e+06	7.3742e+06	676.588	12.2888	0.00825731	Level 2 (based MS and MS-MS match)
DG(17:0_20:3)	1.15781e+07	1.20273e+07	1.02782e+07	4.93946e+06	5.31002e+06	5.3412e+06	650.572	12.3986	0.00508732	Level 2 (based MS and MS-MS match)
DG(17:1_18:1)	3.75307e+07	4.54139e+07	3.98427e+07	2.54155e+07	2.73439e+07	2.79634e+07	624.556	12.037	0.0186545	Level 2 (based MS and MS-MS match)
DG(17:1_20:1)	3.67299e+07	4.24881e+07	3.63668e+07	1.6089e+07	1.85062e+07	1.88095e+07	652.588	12.5333	0.0035278	Level 2 (based MS and MS-MS match)
DG(17:1_22:1)	7.3246e+06	7.76569e+06	7.27785e+06	2.51848e+06	3.20772e+06	2.54537e+06	680.619	13.0348	0.000152094	Level 2 (based MS and MS-MS match)
DG(17:1_24:1)	2.32549e+06	3.29635e+06	2.6008e+06	532349	657907	609118	708.651	13.3738	0.0164962	Level 2 (based MS and MS-MS match)
DG(18:0_18:1)	4.85671e+08	5.23606e+08	4.30104e+08	2.087e+08	2.44515e+08	2.81473e+08	640.588	12.7564	0.00297422	Level 2 (based MS and MS-MS match)
DG(18:0_20:4)	3.16851e+08	3.13546e+08	3.07116e+08	2.01726e+08	2.45291e+08	2.36091e+08	662.572	12.2594	0.0197435	Level 2 (based MS and MS-MS match)
DG(18:0_20:3)	2.21392e+08	2.62608e+08	1.93776e+08	8.24215e+07	1.02064e+08	9.14041e+07	664.588	12.6327	0.0158179	Level 2 (based MS and MS-MS match)
DG(18:0_22:5)	1.16938e+08	1.27984e+08	1.22783e+08	8.24747e+07	1.02802e+08	1.03479e+08	688.588	12.261	0.044547	Level 2 (based MS and MS-MS match)
DG(18:0_22:6)	5.76248e+07	6.61616e+07	6.60197e+07	5.65587e+07	5.95293e+07	6.88738e+07	686.572	12.0897	0.747685	Level 2 (based MS and MS-MS match)
DG(18:0_22:4)	5.48713e+07	6.13947e+07	5.03185e+07	2.6072e+07	3.03845e+07	2.93777e+07	690.603	12.5965	0.00690029	Level 2 (based MS and MS-MS match)
DG(18:0_22:3)	4.80793e+07	5.33925e+07	4.65356e+07	1.92173e+07	2.19309e+07	1.93355e+07	692.619	12.9553	0.00165258	Level 2 (based MS and MS-MS match)
DG(18:0_20:1)	3.29717e+07	4.89912e+07	3.95181e+07	1.01372e+07	1.21668e+07	1.27699e+07	668.619	13.1852	0.0224627	Level 2 (based MS and MS-MS match)
DG(18:1_18:1)	1.25335e+09	1.34384e+09	1.19766e+09	5.21064e+08	6.58908e+08	6.27692e+08	638.572	12.3018	0.000374464	Level 2 (based MS and MS-MS match)
DG(18:1_20:1)	2.51016e+08	2.64053e+08	2.0672e+08	8.26635e+07	9.16422e+07	1.01257e+08	666.603	12.765	0.0085145	Level 2 (based MS and MS-MS match)
DG(18:1_20:4)	1.40783e+08	1.44327e+08	1.50449e+08	1.37043e+08	1.38739e+08	1.51896e+08	660.556	11.7506	0.661724	Level 2 (based MS and MS-MS match)
DG(18:1_18:2)	1.57741e+08	1.61086e+08	1.42001e+08	1.00682e+08	1.37759e+08	1.06597e+08	636.557	11.8864	0.0587332	Level 2 (based MS and MS-MS match)
DG(18:1_22:5)	6.14976e+07	6.43977e+07	6.76362e+07	5.59473e+07	5.1905e+07	5.93999e+07	686.572	11.766	0.0370877	Level 2 (based MS and MS-MS match)
DG(18:1_22:6)	4.31849e+07	4.51938e+07	4.31422e+07	4.53776e+07	4.07739e+07	4.34779e+07	684.556	11.5538	0.70238	Level 2 (based MS and MS-MS match)
DG(18:1_22:1)	5.27564e+07	7.59269e+07	5.8886e+07	1.38003e+07	1.57453e+07	1.67685e+07	694.635	13.1869	0.0196595	Level 2 (based MS and MS-MS match)
DG(18:1_24:1)	4.20328e+07	5.17451e+07	4.25351e+07	5.61829e+06	7.03827e+06	7.07417e+06	722.666	13.5655	0.0056405	Level 2 (based MS and MS-MS match)
DG(18:1_24:0)	2.16192e+07	2.68743e+07	2.05113e+07	2.03445e+06	2.47912e+06	2.33511e+06	724.682	13.9523	0.0086253	Level 2 (based MS and MS-MS match)
DG(18:1_20:5)	1.14973e+07	1.05242e+07	7.0735e+06	8.96642e+06	9.45052e+06	9.81934e+06	658.541	11.3533	0.852195	Level 2 (based MS and MS-MS match)
DG(18:1_19:0)	6.37051e+06	7.25136e+06	7.39581e+06	2.55559e+06	2.91968e+06	2.43296e+06	654.603	12.9722	0.00157376	Level 2 (based MS and MS-MS match)
DG(18:1_26:0)	2.98677e+06	3.95395e+06	3.35161e+06	135191	241917	253589	752.713	14.2777	0.00679595	Level 2 (based MS and MS-MS match)
DG(18:1_23:0)	1.63621e+06	1.93238e+06	1.46482e+06	143658	203225	179284	710.666	13.7877	0.00741425	Level 2 (based MS and MS-MS match)
DG(20:1_22:2)	1.93914e+07	2.68065e+07	2.08959e+07	5.12873e+06	5.42886e+06	5.89315e+06	720.65	13.2055	0.0167525	Level 2 (based MS and MS-MS match)
DG(20:1_22:5)	1.34887e+07	6.53695e+06	5.26722e+06	8.24696e+06	9.40513e+06	4.45288e+06	714.603	12.3336	0.741882	Level 2 (based MS and MS-MS match)
DG(20:1_24:1)	9.11555e+06	1.17364e+07	9.38112e+06	780940	1.04109e+06	996095	750.697	13.908	0.00776015	Level 2 (based MS and MS-MS match)
DG(20:2_24:1)	8.96422e+06	9.3606e+06	7.92446e+06	977052	1.07106e+06	1.49861e+06	748.682	13.5739	0.00115527	Level 2 (based MS and MS-MS match)
DG(20:3_22:1)	1.2354e+07	7.14897e+06	1.17756e+07	3.8931e+06	2.55118e+06	2.49226e+06	718.635	13.0428	0.0375541	Level 2 (based MS and MS-MS match)
DG(20:3_24:1)	1.45678e+06	3.08095e+06	1.52786e+06	667802	786134	747062	746.666	13.3366	0.135039	Level 2 (based MS and MS-MS match)
DG(20:4_22:1)	7.09668e+06	7.44636e+06	6.16026e+06	3.03594e+06	3.59566e+06	4.82366e+06	716.619	12.7445	0.0113981	Level 2 (based MS and MS-MS match)
DG(20:4_24:1)	3.57633e+06	4.1094e+06	4.22376e+06	1.30102e+06	1.31924e+06	1.70164e+06	744.651	13.1735	0.0009418	Level 2 (based MS and MS-MS match)
DG(20:4_24:0)	3.04619e+06	2.76211e+06	2.32821e+06	584085	492761	518300	746.666	13.6143	0.00819784	Level 2 (based MS and MS-MS match)
DG(22:5_24:1)	2.13123e+06	2.87146e+06	2.4964e+06	677521	782010	993606	770.666	13.1567	0.00745412	Level 2 (based MS and MS-MS match)
DG(22:5_24:0)	2.80145e+06	3.49454e+06	2.77377e+06	511086	648149	791289	772.682	13.6059	0.00528207	Level 2 (based MS and MS-MS match)
DG(22:6_24:1)	2.12258e+06	2.11762e+06	2.44618e+06	716715	960207	808379	768.651	13.0399	0.000896148	Level 2 (based MS and MS-MS match)
DG(22:6_24:0)	1.60329e+06	1.86599e+06	1.65892e+06	545689	623383	513015	770.666	13.4697	0.00167521	Level 2 (based MS and MS-MS match)
HexCer-NS(d18:1/16:0)	5.00973e+07	4.5255e+07	4.64348e+07	2.28862e+07	2.2569e+07	2.45647e+07	700.572	10.5128	0.00109941	Level 2 (based MS and MS-MS match)
HexCer-NS(d18:1/24:1)	8.55528e+06	8.7844e+06	8.72989e+06	1.84925e+06	1.80409e+06	1.79e+06	854.672	12.2905	3.84057e-05	Level 2 (based MS and MS-MS match)
HexCer-NS(d18:2/16:0)	4.98105e+06	5.19643e+06	5.01164e+06	1.8754e+06	1.99166e+06	1.83825e+06	742.548	9.83748	8.74306e-06	Level 2 (based MS and MS-MS match)
HexCer-NS(d18:2/24:1)	2.59248e+06	2.75069e+06	2.52447e+06	648586	671257	646919	852.656	11.8649	0.0010121	Level 2 (based MS and MS-MS match)
HexCer-NS(d16:1/16:0)	1.03442e+06	1.07397e+06	1.04342e+06	478829	504914	518355	716.532	9.71326	5.08258e-06	Level 2 (based MS and MS-MS match)
HexCer-NS(d18:1/24:0)	1.08506e+06	905499	1.17244e+06	414742	354413	321368	856.687	12.7887	0.00721382	Level 2 (based MS and MS-MS match)
LPC(14:0)	864873	690931	779609	1.18098e+06	1.1503e+06	1.61597e+06	512.299	1.87734	0.0581144	Level 2 (based MS and MS-MS match)
LPC(15:0)	1.88193e+06	1.61174e+06	1.73002e+06	2.31637e+06	2.29713e+06	2.98369e+06	482.324	2.4363	0.0598459	Level 2 (based MS and MS-MS match)
LPC(16:0)	3.11886e+07	2.44933e+07	2.64098e+07	4.20468e+07	4.38428e+07	5.55979e+07	540.33	3.14113	0.0271538	Level 2 (based MS and MS-MS match)
LPC(16:1)	3.83953e+06	3.56582e+06	3.11949e+06	4.6719e+06	4.2125e+06	6.28721e+06	538.315	2.07858	0.121595	Level 2 (based MS and MS-MS match)
LPC(17:0)	976717	836474	957514	1.67265e+06	2.02154e+06	2.10513e+06	554.346	4.02979	0.0105869	Level 2 (based MS and MS-MS match)
LPC(17:1)	3.04029e+06	2.39881e+06	2.42968e+06	2.6e+06	2.99815e+06	4.39634e+06	508.34	2.71107	0.324042	Level 2 (based MS and MS-MS match)
LPC(18:0)	3.80844e+07	3.44579e+07	3.72528e+07	5.45574e+07	6.38146e+07	6.18522e+07	568.362	4.95408	0.00730169	Level 2 (based MS and MS-MS match)
LPC(18:1)	1.83444e+07	1.33008e+07	1.37615e+07	1.99591e+07	2.14577e+07	2.76578e+07	566.346	3.46649	0.0581561	Level 2 (based MS and MS-MS match)
LPC(18:2)	5.17228e+06	5.70366e+06	4.03084e+06	4.60778e+06	4.39822e+06	6.41848e+06	520.34	2.43029	0.842214	Level 2 (based MS and MS-MS match)
LPC(19:0)	836684	700387	782940	927555	1.13959e+06	931631	582.377	5.87128	0.063185	Level 2 (based MS and MS-MS match)
LPC(20:0)	1.19505e+06	1.07567e+06	1.09746e+06	1.19275e+06	1.3234e+06	1.21292e+06	596.393	6.71882	0.0935908	Level 2 (based MS and MS-MS match)
LPC(20:1)	2.11984e+06	1.69204e+06	1.69698e+06	2.2622e+06	2.25098e+06	3.18528e+06	594.377	5.15867	0.127748	Level 2 (based MS and MS-MS match)
LPC(20:2)	3.12637e+06	1.67074e+06	2.43817e+06	3.08129e+06	1.59783e+06	5.32481e+06	548.371	3.90288	0.493389	Level 2 (based MS and MS-MS match)
LPC(20:3)	437822	470708	347370	528416	499667	688975	590.346	2.99999	0.104299	Level 2 (based MS and MS-MS match)
LPC(20:4)	482856	658448	472655	1.00539e+06	666079	1.13519e+06	588.331	2.11349	0.0881565	Level 2 (based MS and MS-MS match)
LPC(20:5)	997375	1.2938e+06	1.0046e+06	1.63781e+06	633048	1.84506e+06	542.324	1.60258	0.545212	Level 2 (based MS and MS-MS match)
LPC(22:0)	689094	692104	566672	448208	497395	487293	624.424	8.16589	0.0406463	Level 2 (based MS and MS-MS match)
LPC(22:1)	923770	798029	716726	829681	908723	973592	622.409	6.79619	0.288798	Level 2 (based MS and MS-MS match)
LPC(22:2)	2.04821e+06	1.78152e+06	1.52367e+06	1.56083e+06	1.19521e+06	1.97572e+06	576.403	5.69607	0.493661	Level 2 (based MS and MS-MS match)
LPC(22:3)	715260	790894	614088	1.15368e+06	909223	1.44486e+06	574.387	4.36068	0.0840475	Level 2 (based MS and MS-MS match)
LPC(22:4)	318033	239254	240857	458324	405621	539879	572.371	3.41137	0.0169752	Level 2 (based MS and MS-MS match)
LPC(22:5)	211868	340531	252223	625502	421420	699922	614.346	2.27178	0.0461105	Level 2 (based MS and MS-MS match)
LPC(22:6)	423610	317342	308730	755944	709182	1.16316e+06	612.331	2.109	0.0596355	Level 2 (based MS and MS-MS match)
LPC(24:0)	1.85917e+06	2.08167e+06	1.46927e+06	1.01762e+06	1.07682e+06	963848	652.456	9.35458	0.0444156	Level 2 (based MS and MS-MS match)
LPC(24:1)	1.54012e+06	1.58733e+06	1.31675e+06	945493	1.02281e+06	1.07949e+06	650.44	8.16656	0.0171847	Level 2 (based MS and MS-MS match)
LPC(26:0)	2.66812e+06	2.79241e+06	2.53236e+06	1.66334e+06	1.65346e+06	1.76761e+06	636.497	9.0246	0.00161695	Level 2 (based MS and MS-MS match)
LPE(16:0)	766701	622656	639851	1.82961e+06	1.57951e+06	2.30392e+06	452.278	3.35915	0.0244555	Level 2 (based MS and MS-MS match)
LPE(16:1)	483484	457669	374658	534498	440064	551540	452.277	2.21669	0.216195	Level 2 (based MS and MS-MS match)
LPE(18:0)	3.07536e+06	2.331e+06	2.6772e+06	6.88693e+06	6.27234e+06	8.30704e+06	480.309	5.21557	0.0106529	Level 2 (based MS and MS-MS match)
LPE(18:1)	3.00116e+06	2.45711e+06	2.38927e+06	5.00586e+06	4.38134e+06	6.47355e+06	478.294	3.6951	0.0399083	Level 2 (based MS and MS-MS match)
LPE(20:1)	1.81168e+06	775801	833814	1.27553e+06	1.17561e+06	1.31385e+06	508.342	5.71911	0.766455	Level 2 (based MS and MS-MS match)
LPE(20:3)	501781	469774	464338	649962	530547	822486	502.294	3.23588	0.153047	Level 2 (based MS and MS-MS match)
LPE(20:4)	1.66581e+06	1.78073e+06	1.98758e+06	1.92706e+06	2.16509e+06	3.1408e+06	500.278	2.2739	0.244011	Level 2 (based MS and MS-MS match)
LPE(20:5)	457644	514722	557142	533298	439619	587036	500.277	1.70476	0.855613	Level 2 (based MS and MS-MS match)
LPE(22:3)	380312	394744	453615	455037	463119	504078	530.325	4.59403	0.0846624	Level 2 (based MS and MS-MS match)
LPE(22:4)	324050	321790	397028	344078	303129	449426	530.323	3.37118	0.74306	Level 2 (based MS and MS-MS match)
LPE(22:5)	1.14667e+06	1.18893e+06	1.44034e+06	1.42639e+06	1.25007e+06	1.71502e+06	526.294	2.43653	0.286756	Level 2 (based MS and MS-MS match)
LPE(22:6)	1.6698e+06	1.79511e+06	2.09108e+06	2.80674e+06	2.40085e+06	3.44253e+06	524.278	2.104	0.0605092	Level 2 (based MS and MS-MS match)
OxLPC(17:1(OH))	513163	767546	685598	530010	488673	585386	524.337	6.02708	0.243871	Level 2 (based MS and MS-MS match)
OxLPC(20:1(OOO))	437533	55549	251144	718370	1.44045e+06	510172	598.374	3.67747	0.138096	Level 2 (based MS and MS-MS match)
OxTG(16:0_16:0_18:1(OH))	205469	246310	127315	66235.7	72929.3	63195.3	866.781	14.0373	0.0683823	Level 2 (based MS and MS-MS match)
OxTG(18:1_18:1_18:1(OH))	619829	663322	490428	191506	201091	212984	918.811	14.0323	0.0162379	Level 2 (based MS and MS-MS match)
PC(14:0_16:0)	9.55882e+07	1.04785e+08	9.20363e+07	6.56624e+07	6.79718e+07	6.60872e+07	750.53	10.1479	0.0125241	Level 2 (based MS and MS-MS match)
PC(14:0_16:1)	4.61881e+07	4.25668e+07	4.40563e+07	3.6763e+07	3.90565e+07	3.49969e+07	748.513	9.58756	0.00994646	Level 2 (based MS and MS-MS match)
PC(14:0_20:4)	1.12475e+07	1.05007e+07	1.09931e+07	1.1257e+07	1.11409e+07	1.08976e+07	798.529	9.51504	0.505071	Level 2 (based MS and MS-MS match)
PC(14:0_14:0)	1.41533e+07	1.43903e+07	1.4099e+07	1.01205e+07	1.05992e+07	1.02558e+07	722.497	9.32474	7.94816e-05	Level 2 (based MS and MS-MS match)
PC(14:0_22:6)	1.35213e+08	1.34539e+08	1.34026e+08	1.41811e+08	1.49204e+08	1.61525e+08	778.538	9.30276	0.105155	Level 2 (based MS and MS-MS match)
PC(14:0_15:0)	2.95255e+06	3.32904e+06	3.45922e+06	2.7845e+06	2.85393e+06	2.85492e+06	736.513	9.75801	0.108343	Level 2 (based MS and MS-MS match)
PC(14:0_18:3)	1.08837e+07	9.23439e+06	1.10055e+07	7.562e+06	7.87485e+06	8.26843e+06	772.514	9.32803	0.0372908	Level 2 (based MS and MS-MS match)
PC(14:0_15:1)	447112	398924	420506	416979	412300	338845	734.497	9.34961	0.33592	Level 2 (based MS and MS-MS match)
PC(14:0_14:1)	821209	781098	894749	597197	641230	663098	720.482	8.88376	0.011896	Level 2 (based MS and MS-MS match)
PC(14:0_20:5)	2.48921e+06	2.432e+06	2.4885e+06	2.80862e+06	3.06357e+06	2.92707e+06	796.513	8.93441	0.0191005	Level 2 (based MS and MS-MS match)
PC(14:1_16:0)	3.79608e+08	3.22711e+08	3.4786e+08	2.33989e+08	2.85085e+08	2.80651e+08	704.523	9.77794	0.0227797	Level 2 (based MS and MS-MS match)
PC(14:1_16:1)	2.79822e+06	2.33687e+06	2.97681e+06	2.08205e+06	2.10099e+06	2.1674e+06	746.497	9.20259	0.08864	Level 2 (based MS and MS-MS match)
PC(15:0_16:1)	2.33543e+07	2.27776e+07	2.42594e+07	1.99669e+07	2.19589e+07	1.99104e+07	762.529	9.97029	0.0306761	Level 2 (based MS and MS-MS match)
PC(15:0_16:0)	4.77519e+06	3.53215e+06	3.01628e+06	3.26019e+06	3.12657e+06	2.55314e+06	764.546	10.5148	0.264913	Level 2 (based MS and MS-MS match)
PC(15:0_20:3)	3.24154e+06	2.99384e+06	2.90669e+06	2.64371e+06	2.68354e+06	2.5656e+06	814.562	10.4801	0.041561	Level 2 (based MS and MS-MS match)
PC(15:0_20:4)	2.74686e+06	2.42339e+06	2.61779e+06	2.80258e+06	2.94886e+06	2.80872e+06	812.545	9.92207	0.0933612	Level 2 (based MS and MS-MS match)
PC(15:0_22:6)	951053	1.00473e+06	1.02793e+06	1.3881e+06	1.31721e+06	1.41737e+06	836.544	9.70001	0.00073921	Level 2 (based MS and MS-MS match)
PC(15:0_20:5)	564124	505013	564369	737678	760569	749953	810.529	9.38105	0.00503681	Level 2 (based MS and MS-MS match)
PC(15:1_16:1)	1.21367e+06	1.04122e+06	1.13182e+06	1.23987e+06	1.19074e+06	1.02891e+06	760.514	9.65696	0.779871	Level 2 (based MS and MS-MS match)
PC(16:0_18:1)	2.10781e+06	2.82131e+06	2.92841e+06	2.70691e+06	3.30404e+06	3.5653e+06	804.576	12.4506	0.188447	Level 2 (based MS and MS-MS match)
PC(16:0_20:4)	7.48154e+07	7.17283e+07	6.84595e+07	8.14928e+07	7.42029e+07	8.17806e+07	826.562	10.2907	0.0775374	Level 2 (based MS and MS-MS match)
PC(16:0_17:1)	9.12044e+07	9.82349e+07	9.98666e+07	7.36531e+07	7.78391e+07	7.54874e+07	790.561	10.6128	0.0071802	Level 2 (based MS and MS-MS match)
PC(16:0_22:6)	5.40065e+07	5.26485e+07	5.32704e+07	6.51502e+07	6.61743e+07	6.51753e+07	850.561	10.0883	2.31523e-05	Level 2 (based MS and MS-MS match)
PC(16:0_16:0)	8.58659e+07	1.00867e+08	8.77364e+07	5.91694e+07	5.92269e+07	5.55426e+07	778.562	10.8653	0.0146421	Level 2 (based MS and MS-MS match)
PC(16:0_20:5)	4.09049e+07	3.96756e+07	4.175e+07	5.01425e+07	5.2581e+07	4.99293e+07	824.545	9.79443	0.0010417	Level 2 (based MS and MS-MS match)
PC(16:0_20:3)	4.81078e+07	5.34984e+07	4.30939e+07	4.11127e+07	3.61638e+07	2.92414e+07	828.578	10.8105	0.0505653	Level 2 (based MS and MS-MS match)
PC(16:0_18:3)	4.56893e+07	4.39786e+07	4.14128e+07	3.18142e+07	3.33642e+07	3.21729e+07	800.546	10.1049	0.00617311	Level 2 (based MS and MS-MS match)
PC(16:0_18:0)	1.92375e+07	2.00562e+07	1.77885e+07	1.42982e+07	1.45408e+07	1.43983e+07	806.592	11.5024	0.019082	Level 2 (based MS and MS-MS match)
PC(16:0_17:0)	8.65097e+07	1.8451e+08	1.53724e+08	8.94058e+07	1.21541e+08	1.11159e+08	748.585	11.2068	0.360014	Level 2 (based MS and MS-MS match)
PC(16:0_16:1)	5.60866e+08	5.4664e+08	5.21517e+08	3.7708e+08	3.85958e+08	3.93497e+08	776.547	10.2467	0.0018795	Level 2 (based MS and MS-MS match)
PC(16:0_20:0)	3.1524e+07	3.66535e+07	3.14179e+07	1.26646e+07	1.34043e+07	1.76996e+07	790.632	12.0963	0.00139383	Level 2 (based MS and MS-MS match)
PC(16:1_18:1)	1.40763e+10	1.50787e+10	1.4288e+10	9.37009e+09	9.61786e+09	1.03542e+10	758.57	10.4347	0.000381133	Level 2 (based MS and MS-MS match)
PC(16:1_16:1)	1.36162e+08	1.33964e+08	1.37546e+08	9.0664e+07	9.29545e+07	9.09802e+07	774.53	9.68511	1.24135e-05	Level 2 (based MS and MS-MS match)
PC(16:1_17:1)	2.77417e+07	3.01852e+07	2.74797e+07	2.12292e+07	2.33866e+07	2.46377e+07	788.545	10.0535	0.0156077	Level 2 (based MS and MS-MS match)
PC(16:1_18:2)	9.17974e+08	1.03279e+09	9.93227e+08	4.97246e+08	5.20429e+08	6.26717e+08	756.554	9.8943	0.00129397	Level 2 (based MS and MS-MS match)
PC(16:1_22:6)	1.59745e+07	1.54591e+07	1.62315e+07	1.59413e+07	1.60836e+07	1.68395e+07	848.544	9.40255	0.330812	Level 2 (based MS and MS-MS match)
PC(16:1_17:2)	5.85086e+07	5.67889e+07	5.98035e+07	4.28821e+07	3.76082e+07	4.39266e+07	742.539	9.73692	0.00563938	Level 2 (based MS and MS-MS match)
PC(17:0_18:1)	3.92315e+07	4.56406e+07	4.03604e+07	3.3325e+07	3.51703e+07	3.52204e+07	818.593	11.2676	0.0571307	Level 2 (based MS and MS-MS match)
PC(17:0_20:4)	3.43734e+08	3.32296e+08	3.07783e+08	2.61145e+08	2.73275e+08	1.23217e+08	796.585	10.5501	0.146795	Level 2 (based MS and MS-MS match)
PC(17:0_20:3)	3.23921e+06	3.25817e+06	2.94251e+06	2.70348e+06	2.87468e+06	2.84247e+06	842.592	11.1584	0.0600138	Level 2 (based MS and MS-MS match)
PC(17:0_22:5)	2.64856e+06	2.52029e+06	2.78798e+06	3.05974e+06	3.15791e+06	3.06554e+06	866.593	10.6859	0.0177707	Level 2 (based MS and MS-MS match)
PC(17:0_22:6)	942948	881689	991050	1.23604e+06	1.24222e+06	1.16832e+06	864.578	10.4538	0.00289166	Level 2 (based MS and MS-MS match)
PC(17:0_18:0)	868212	929463	825137	558779	594107	581907	820.608	11.697	0.0056765	Level 2 (based MS and MS-MS match)
PC(17:1_18:1)	7.04855e+07	6.99815e+07	7.17289e+07	5.61249e+07	5.97932e+07	5.72788e+07	816.578	10.6892	0.00204159	Level 2 (based MS and MS-MS match)
PC(17:1_20:1)	2.97387e+07	3.07751e+07	2.89939e+07	2.28037e+07	2.44382e+07	2.37831e+07	844.608	11.2903	0.00095746	Level 2 (based MS and MS-MS match)
PC(17:1_18:2)	4.74871e+06	4.68853e+06	4.63339e+06	4.507e+06	4.40181e+06	4.26821e+06	814.561	10.1462	0.0325098	Level 2 (based MS and MS-MS match)
PC(17:1_20:4)	5.32693e+06	5.16779e+06	5.31799e+06	6.20763e+06	6.48215e+06	6.57895e+06	838.561	10.0153	0.00325597	Level 2 (based MS and MS-MS match)
PC(17:1_22:1)	6.26978e+06	6.51779e+06	5.74636e+06	3.07577e+06	3.47918e+06	3.3713e+06	872.638	11.8633	0.00145003	Level 2 (based MS and MS-MS match)
PC(17:1_22:5)	2.07997e+06	1.93127e+06	1.84696e+06	2.2607e+06	2.16789e+06	2.29465e+06	864.577	10.0385	0.0319195	Level 2 (based MS and MS-MS match)
PC(17:1_22:6)	1.79264e+06	1.72002e+06	1.9747e+06	2.16233e+06	2.22723e+06	2.26479e+06	862.56	9.80271	0.023778	Level 2 (based MS and MS-MS match)
PC(17:1_20:5)	917517	671776	1.07737e+06	841593	1.2594e+06	915200	836.544	9.5002	0.54143	Level 2 (based MS and MS-MS match)
PC(18:0_18:1)	4.17155e+08	4.17052e+08	3.71234e+08	2.49372e+08	2.5783e+08	2.81126e+08	832.607	11.5588	0.00304508	Level 2 (based MS and MS-MS match)
PC(18:0_20:3)	5.41272e+07	4.74592e+07	5.00429e+07	4.3224e+07	4.63377e+07	4.71171e+07	856.609	11.2557	0.107774	Level 2 (based MS and MS-MS match)
PC(18:0_20:4)	3.47713e+07	3.58374e+07	3.81101e+07	3.93221e+07	4.02861e+07	4.1588e+07	854.593	10.9904	0.0307475	Level 2 (based MS and MS-MS match)
PC(18:0_20:5)	1.93267e+07	2.21035e+07	2.39343e+07	2.44647e+07	2.5985e+07	2.68492e+07	852.578	10.553	0.0777653	Level 2 (based MS and MS-MS match)
PC(18:0_22:6)	2.41514e+07	2.40416e+07	2.69016e+07	3.04418e+07	3.12004e+07	3.02212e+07	878.593	10.8055	0.01918	Level 2 (based MS and MS-MS match)
PC(18:0_22:5)	1.82787e+07	1.79437e+07	1.88283e+07	2.30498e+07	2.36128e+07	2.3272e+07	880.608	11.0066	0.00024798	Level 2 (based MS and MS-MS match)
PC(18:0_20:1)	2.72539e+07	3.13778e+07	2.47564e+07	1.09465e+07	1.13593e+07	1.18525e+07	860.638	12.1108	0.0123718	Level 2 (based MS and MS-MS match)
PC(18:0_22:3)	1.78261e+07	1.90618e+07	1.57323e+07	1.01641e+07	1.10313e+07	1.0032e+07	884.638	11.8533	0.0118192	Level 2 (based MS and MS-MS match)
PC(18:1_18:1)	7.995e+08	7.68979e+08	7.38664e+08	5.2568e+08	5.74512e+08	5.58062e+08	830.594	11.0082	0.000813416	Level 2 (based MS and MS-MS match)
PC(18:1_18:2)	1.67067e+08	1.64789e+08	1.63616e+08	1.25202e+08	1.31953e+08	1.28613e+08	828.578	10.5415	0.000465045	Level 2 (based MS and MS-MS match)
PC(18:1_20:1)	1.2216e+08	1.16777e+08	1.05474e+08	6.66028e+07	6.95051e+07	7.32133e+07	858.623	11.5964	0.00576998	Level 2 (based MS and MS-MS match)
PC(18:1_20:4)	8.2138e+07	6.84728e+07	7.39604e+07	8.09162e+07	8.09439e+07	8.16169e+07	852.578	10.3526	0.253099	Level 2 (based MS and MS-MS match)
PC(18:1_22:6)	5.64494e+07	5.78217e+07	5.63508e+07	6.26117e+07	6.2298e+07	6.53889e+07	876.577	10.1512	0.0102886	Level 2 (based MS and MS-MS match)
PC(18:1_20:3)	3.7908e+07	3.89112e+07	3.56765e+07	2.86087e+07	3.0257e+07	2.36649e+07	854.593	10.8603	0.021752	Level 2 (based MS and MS-MS match)
PC(18:1_22:5)	3.37897e+07	3.27494e+07	3.29125e+07	3.28713e+07	3.36954e+07	3.58806e+07	878.593	10.3902	0.385507	Level 2 (based MS and MS-MS match)
PC(18:1_20:5)	2.54104e+07	2.75397e+07	2.56334e+07	2.904e+07	3.11519e+07	3.11687e+07	850.56	9.88224	0.0121561	Level 2 (based MS and MS-MS match)
PC(18:1_22:3)	1.31419e+07	1.29942e+07	1.18347e+07	2.09806e+07	2.2175e+07	9.85273e+06	882.623	11.3147	0.329332	Level 2 (based MS and MS-MS match)
PC(18:1_22:1)	3.66926e+07	3.94578e+07	3.28723e+07	1.31893e+07	1.44142e+07	1.44858e+07	886.654	12.1273	0.00539245	Level 2 (based MS and MS-MS match)
PC(18:1_19:0)	9.81416e+06	1.00558e+07	9.22252e+06	5.2107e+06	5.56628e+06	5.33319e+06	846.622	11.8516	0.000944074	Level 2 (based MS and MS-MS match)
PC(18:1_24:1)	1.60841e+07	1.84574e+07	1.47457e+07	3.43173e+06	4.0642e+06	4.10076e+06	914.685	12.6078	0.00578575	Level 2 (based MS and MS-MS match)
PC(18:1_22:0)	9.83846e+06	1.12122e+07	8.65664e+06	2.12729e+06	2.38311e+06	2.40131e+06	888.669	12.6508	0.00857682	Level 2 (based MS and MS-MS match)
PC(18:1_24:0)	6.73941e+06	8.71684e+06	5.51763e+06	965995	1.0375e+06	1.11832e+06	916.7	13.1221	0.0234576	Level 2 (based MS and MS-MS match)
PC(18:1_23:0)	1.10267e+07	1.63768e+07	1.1986e+07	1.27697e+06	2.08465e+06	2.24998e+06	858.695	12.9553	0.0180788	Level 2 (based MS and MS-MS match)
PC(19:0_20:3)	447908	410992	392721	309974	259383	261794	870.623	11.7268	0.0037465	Level 2 (based MS and MS-MS match)
PC(19:0_20:4)	7.25294e+07	7.20066e+07	7.54214e+07	6.25302e+07	6.35088e+07	5.9146e+07	824.617	11.1833	0.0028208	Level 2 (based MS and MS-MS match)
PC(20:1_22:5)	2.37311e+06	2.15252e+06	2.44526e+06	2.354e+06	2.82513e+06	2.59126e+06	906.624	11.1886	0.187136	Level 2 (based MS and MS-MS match)
PC(20:1_22:6)	2.32003e+06	2.57773e+06	3.0018e+06	2.91121e+06	3.16573e+06	2.69767e+06	904.608	10.8121	0.300037	Level 2 (based MS and MS-MS match)
PC(20:2_22:2)	2.35194e+08	1.34005e+08	2.15608e+08	6.51056e+07	7.41023e+07	1.13792e+08	866.664	11.8543	0.0515517	Level 2 (based MS and MS-MS match)
PC(20:2_22:5)	2.23145e+06	2.01605e+06	2.14929e+06	2.12526e+06	1.44191e+06	2.19931e+06	904.609	10.5979	0.478518	Level 2 (based MS and MS-MS match)
PC(20:3_22:5)	2.29643e+06	2.15245e+06	2.22726e+06	2.58512e+06	2.40786e+06	2.46864e+06	902.593	10.2188	0.0186885	Level 2 (based MS and MS-MS match)
PC(20:3_22:6)	2.62293e+06	2.46263e+06	2.5477e+06	2.64661e+06	2.66918e+06	2.68773e+06	900.576	9.97696	0.108646	Level 2 (based MS and MS-MS match)
PC(20:3_22:1)	2.37033e+06	2.30991e+06	2.63616e+06	1.6287e+06	1.73768e+06	1.91237e+06	910.653	11.9914	0.00704135	Level 2 (based MS and MS-MS match)
PC(20:3_24:1)	1.89198e+06	957407	815394	355729	367801	768844	938.685	12.3671	0.153504	Level 2 (based MS and MS-MS match)
PC(20:4_22:5)	5.03228e+06	5.06313e+06	5.20901e+06	6.66565e+06	6.68633e+06	6.69386e+06	900.576	9.67848	0.000939565	Level 2 (based MS and MS-MS match)
PC(20:4_20:4)	7.71103e+06	7.2989e+06	7.56692e+06	8.7924e+06	8.76314e+06	8.27735e+06	874.56	9.62387	0.00804962	Level 2 (based MS and MS-MS match)
PC(20:4_22:6)	5.67591e+06	5.35997e+06	5.44216e+06	7.40489e+06	7.26351e+06	7.14553e+06	898.56	9.40255	0.000171173	Level 2 (based MS and MS-MS match)
PC(20:4_22:1)	2.15272e+06	2.16744e+06	2.29239e+06	2.10708e+06	1.94252e+06	2.1912e+06	908.639	11.6094	0.23488	Level 2 (based MS and MS-MS match)
PC(20:4_24:1)	1.69739e+06	1.74283e+06	1.58985e+06	927643	972002	1.0484e+06	936.669	12.1406	0.000375468	Level 2 (based MS and MS-MS match)
PC(20:4_20:5)	1.98607e+06	1.92246e+06	1.89136e+06	2.02037e+06	1.92921e+06	1.91838e+06	872.544	9.07888	0.62388	Level 2 (based MS and MS-MS match)
PC(20:4_24:0)	929871	1.02493e+06	888291	323056	330408	356605	938.685	12.6872	0.00279096	Level 2 (based MS and MS-MS match)
PC(20:5_22:6)	1.31759e+06	1.18873e+06	1.23063e+06	1.75003e+06	1.77025e+06	1.74781e+06	896.544	8.84118	0.00432985	Level 2 (based MS and MS-MS match)
PC(20:5_22:5)	975662	988811	998195	1.34516e+06	1.28167e+06	1.22366e+06	898.559	9.14319	0.01162	Level 2 (based MS and MS-MS match)
PC(22:1_22:5)	1.26007e+06	1.19208e+06	1.17402e+06	544097	717891	1.02446e+06	934.655	11.6473	0.0815898	Level 2 (based MS and MS-MS match)
PC(22:1_22:6)	521532	481375	557794	541277	459881	580851	932.64	11.4361	0.875134	Level 2 (based MS and MS-MS match)
PC(22:3_22:5)	1.46162e+07	1.28381e+07	1.29051e+07	1.26185e+07	1.26795e+07	1.44963e+07	886.632	10.7414	0.834996	Level 2 (based MS and MS-MS match)
PC(22:3_22:6)	1.10103e+07	1.10764e+07	1.16206e+07	1.16033e+07	1.07881e+07	1.2647e+07	884.617	10.533	0.504175	Level 2 (based MS and MS-MS match)
PC(22:4_22:5)	4.92076e+06	5.31537e+06	9.39725e+06	9.92847e+06	8.61787e+06	1.05496e+07	884.617	10.2339	0.146201	Level 2 (based MS and MS-MS match)
PC(22:5_22:6)	2.54562e+06	2.40274e+06	2.76696e+06	3.65543e+06	3.86948e+06	3.89718e+06	924.576	9.45065	0.00108807	Level 2 (based MS and MS-MS match)
PC(22:5_22:5)	1.10423e+06	1.05529e+06	1.22297e+06	1.56513e+06	1.36852e+06	1.58122e+06	926.592	9.7116	0.0136434	Level 2 (based MS and MS-MS match)
PC(22:5_24:1)	900411	941944	793065	510529	565763	584562	962.684	12.139	0.00767017	Level 2 (based MS and MS-MS match)
PC(22:6_22:6)	2.40257e+06	2.33336e+06	2.4623e+06	3.23385e+06	3.30104e+06	3.36439e+06	922.559	9.19103	7.04361e-05	Level 2 (based MS and MS-MS match)
PC(22:6_24:1)	644269	655421	704133	458098	503853	497435	960.669	11.9731	0.00185452	Level 2 (based MS and MS-MS match)
PC(22:6_24:0)	523229	526121	571447	216905	242698	269707	962.685	12.5333	0.000168939	Level 2 (based MS and MS-MS match)
PE(16:0_18:1)	3.01302e+07	3.24029e+07	2.94935e+07	1.81831e+07	1.94067e+07	1.83252e+07	716.525	11.1568	0.00170694	Level 2 (based MS and MS-MS match)
PE(16:0_20:4)	1.15958e+08	1.05773e+08	1.03964e+08	5.9705e+07	6.66335e+07	6.80585e+07	740.523	10.5424	0.00112791	Level 2 (based MS and MS-MS match)
PE(16:0_22:6)	1.21092e+07	1.1303e+07	1.18418e+07	1.03154e+07	1.00873e+07	1.08786e+07	762.51	10.3265	0.0166052	Level 2 (based MS and MS-MS match)
PE(16:0_16:1)	9.31341e+06	9.49386e+06	9.26893e+06	4.44474e+06	4.84853e+06	4.64242e+06	688.494	10.5713	2.76332e-05	Level 2 (based MS and MS-MS match)
PE(16:0_20:5)	5.55178e+06	6.03687e+06	6.12029e+06	4.92318e+06	5.51676e+06	5.16843e+06	736.493	10.0286	0.047231	Level 2 (based MS and MS-MS match)
PE(16:0_20:3)	3.23737e+06	3.1726e+06	3.08933e+06	1.62242e+06	1.86942e+06	1.45558e+06	740.525	11.0438	0.00290137	Level 2 (based MS and MS-MS match)
PE(16:1_18:1)	4.15032e+07	4.29862e+07	4.04642e+07	2.02074e+07	2.22338e+07	2.23812e+07	714.51	10.5696	3.91138e-05	Level 2 (based MS and MS-MS match)
PE(16:1_22:6)	6.12794e+06	6.10548e+06	6.53281e+06	4.76064e+06	4.86097e+06	4.92256e+06	760.493	9.63876	0.00524761	Level 2 (based MS and MS-MS match)
PE(16:1_20:4)	5.33143e+06	4.40167e+06	5.49408e+06	3.581e+06	3.65466e+06	3.21965e+06	736.493	9.86733	0.0297427	Level 2 (based MS and MS-MS match)
PE(16:1_22:4)	1.58531e+07	1.42829e+07	1.50944e+07	1.55249e+07	1.27929e+07	8.17125e+06	766.538	9.78944	0.306102	Level 2 (based MS and MS-MS match)
PE(16:1_16:1)	2.67493e+06	2.54211e+06	2.56297e+06	1.41287e+06	1.54348e+06	1.49124e+06	686.477	9.93203	4.02761e-05	Level 2 (based MS and MS-MS match)
PE(16:1_18:2)	1.91836e+06	1.75786e+06	1.83823e+06	1.13884e+06	1.24416e+06	1.25389e+06	712.493	9.99528	0.000584357	Level 2 (based MS and MS-MS match)
PE(16:1_22:5)	4.68571e+06	4.87637e+06	5.58965e+06	2.57477e+06	2.67429e+06	3.26257e+06	764.523	9.90261	0.00383437	Level 2 (based MS and MS-MS match)
PE(16:1_20:5)	1.70358e+06	1.65839e+06	1.71831e+06	1.35154e+06	1.74677e+06	1.32883e+06	734.477	9.3065	0.248512	Level 2 (based MS and MS-MS match)
PE(17:0_18:1)	2.44178e+06	2.69325e+06	2.65148e+06	1.67327e+06	1.64767e+06	1.63494e+06	730.54	11.4616	0.00589282	Level 2 (based MS and MS-MS match)
PE(17:0_20:4)	1.23492e+06	1.49861e+06	1.16834e+06	1.32615e+06	955215	1.23384e+06	752.524	10.8884	0.440029	Level 2 (based MS and MS-MS match)
PE(17:1_22:6)	4.36293e+06	3.49141e+06	3.84066e+06	3.05187e+06	4.31586e+06	4.2108e+06	776.523	10.0551	0.939827	Level 2 (based MS and MS-MS match)
PE(18:0_20:4)	8.3023e+07	8.476e+07	8.55284e+07	5.74114e+07	5.9459e+07	5.80573e+07	766.541	11.1936	1.51133e-05	Level 2 (based MS and MS-MS match)
PE(18:0_22:5)	3.21398e+07	3.30833e+07	3.29347e+07	2.425e+07	2.53908e+07	2.55758e+07	792.556	11.2069	0.000221631	Level 2 (based MS and MS-MS match)
PE(18:0_22:6)	2.79855e+07	2.89107e+07	3.08871e+07	1.9471e+07	2.07374e+07	2.02832e+07	790.542	11.0243	0.00338882	Level 2 (based MS and MS-MS match)
PE(18:0_18:1)	5.50533e+07	5.73252e+07	5.44309e+07	3.00693e+07	2.98967e+07	3.03529e+07	744.555	11.7352	0.000950238	Level 2 (based MS and MS-MS match)
PE(18:0_20:3)	2.48199e+07	2.61872e+07	2.29889e+07	1.31403e+07	1.31036e+07	1.37185e+07	768.555	11.6341	0.00494444	Level 2 (based MS and MS-MS match)
PE(18:0_20:5)	1.71227e+07	2.04077e+07	2.17484e+07	1.37215e+07	1.42801e+07	1.51302e+07	764.525	10.7772	0.049621	Level 2 (based MS and MS-MS match)
PE(18:0_22:4)	7.21395e+06	6.87838e+06	7.22359e+06	4.55782e+06	4.60304e+06	4.63183e+06	794.571	11.5963	0.00149651	Level 2 (based MS and MS-MS match)
PE(18:0_22:3)	6.46035e+06	6.78988e+06	6.28142e+06	3.47654e+06	3.60949e+06	3.84417e+06	796.585	11.998	0.000182005	Level 2 (based MS and MS-MS match)
PE(18:1_18:1)	8.73826e+07	8.88663e+07	8.48994e+07	5.57535e+07	5.85691e+07	5.72453e+07	742.541	11.2168	6.79658e-05	Level 2 (based MS and MS-MS match)
PE(18:1_20:4)	1.13445e+08	1.02326e+08	1.1959e+08	6.53296e+07	6.87886e+07	6.98955e+07	764.526	10.6012	0.0091334	Level 2 (based MS and MS-MS match)
PE(18:1_22:6)	2.2283e+08	2.20933e+08	2.16859e+08	1.49153e+08	1.48839e+08	1.70024e+08	790.539	10.4175	0.00849971	Level 2 (based MS and MS-MS match)
PE(18:1_22:5)	1.04691e+08	9.6466e+07	1.05662e+08	5.9537e+07	6.46446e+07	6.75292e+07	792.555	10.6125	0.000642095	Level 2 (based MS and MS-MS match)
PE(18:1_20:5)	1.22542e+07	1.24664e+07	1.20453e+07	9.98109e+06	1.02943e+07	1.05245e+07	762.51	10.1132	0.000764623	Level 2 (based MS and MS-MS match)
PE(18:1_18:2)	8.87115e+06	8.90805e+06	9.20664e+06	7.01947e+06	7.18551e+06	6.79825e+06	740.526	10.7291	0.00021139	Level 2 (based MS and MS-MS match)
PE(18:1_22:1)	3.37153e+06	3.57892e+06	2.90316e+06	1.3949e+06	1.27265e+06	1.41057e+06	798.601	12.2937	0.0082283	Level 2 (based MS and MS-MS match)
PE(18:1_24:1)	1.35792e+06	1.48536e+06	1.31318e+06	385034	372420	412366	826.633	12.6888	0.00175842	Level 2 (based MS and MS-MS match)
PE(18:1_22:0)	1.09224e+06	1.17004e+06	990722	312524	322424	364230	800.617	12.7334	0.0025413	Level 2 (based MS and MS-MS match)
PE(18:1_24:0)	1.00274e+06	1.07734e+06	854450	247742	243662	244357	828.648	13.1452	0.00787555	Level 2 (based MS and MS-MS match)
PE(18:2_22:6)	2.56305e+06	2.3994e+06	2.57183e+06	1.92182e+06	1.96119e+06	1.98674e+06	786.508	9.85405	0.00561282	Level 2 (based MS and MS-MS match)
PE(18:2_22:5)	3.23819e+06	5.1973e+06	5.83639e+06	4.30577e+06	4.65363e+06	6.00714e+06	790.538	10.0621	0.818937	Level 2 (based MS and MS-MS match)
PE(19:0_20:4)	1.88994e+06	870247	894202	1.77965e+06	1.12542e+06	1.66712e+06	782.569	11.3938	0.487592	Level 2 (based MS and MS-MS match)
PE(20:3_22:0)	4.65682e+06	4.3687e+06	3.18534e+06	1.22554e+06	1.61978e+06	1.10516e+06	826.632	12.2954	0.0172089	Level 2 (based MS and MS-MS match)
PE(20:4_22:6)	986014	893415	995802	955381	923250	1.01098e+06	810.508	9.63876	0.91385	Level 2 (based MS and MS-MS match)
PE(20:4_22:1)	5.16962e+06	4.88627e+06	5.76288e+06	3.28073e+06	2.32615e+06	2.6537e+06	822.601	11.7722	0.00277311	Level 2 (based MS and MS-MS match)
PE(20:4_24:1)	4.17039e+06	5.65851e+06	4.5555e+06	1.30979e+06	1.58451e+06	1.54961e+06	850.633	12.2658	0.0149515	Level 2 (based MS and MS-MS match)
PE(20:4_22:5)	670123	693709	765490	649010	689281	677312	812.524	9.92872	0.319013	Level 2 (based MS and MS-MS match)
PE(20:4_24:0)	614261	593360	549468	166849	182502	174067	850.632	12.766	0.00133841	Level 2 (based MS and MS-MS match)
PE(20:4_22:0)	451785	421913	442240	182562	187182	185418	822.6	12.2987	0.000959384	Level 2 (based MS and MS-MS match)
PE(22:5_22:6)	371606	353162	408904	388933	376003	376372	836.523	9.6967	0.892849	Level 2 (based MS and MS-MS match)
PEtOH(16:1_22:6)	9.14303e+06	8.48811e+06	8.46368e+06	8.6977e+06	5.51823e+06	8.85321e+06	764.52	9.63633	0.452748	Level 2 (based MS and MS-MS match)
PEtOH(18:1_22:6)	3.8678e+06	4.29934e+06	4.54094e+06	4.39858e+06	4.27783e+06	5.80911e+06	792.552	10.0909	0.355001	Level 2 (based MS and MS-MS match)
PG(16:0_18:1)	2.4327e+06	2.8509e+06	2.26826e+06	2.05147e+06	2.44309e+06	2.61253e+06	747.519	9.96697	0.570508	Level 2 (based MS and MS-MS match)
PG(16:1_18:1)	4.29207e+06	4.72768e+06	4.11505e+06	3.60204e+06	4.16095e+06	3.75891e+06	745.503	9.85571	0.0953119	Level 2 (based MS and MS-MS match)
PG(18:1_18:1)	2.29454e+07	2.31614e+07	1.77162e+07	1.47405e+07	1.61142e+07	1.67813e+07	773.536	10.0568	0.0813043	Level 2 (based MS and MS-MS match)
PG(18:1_22:6)	2.0985e+07	1.98047e+07	2.03295e+07	2.02952e+07	2.16686e+07	2.2746e+07	819.518	9.2191	0.229376	Level 2 (based MS and MS-MS match)
PG(18:1_18:2)	6.39812e+06	6.23251e+06	5.76554e+06	4.69932e+06	5.20321e+06	5.62409e+06	771.52	9.58592	0.049142	Level 2 (based MS and MS-MS match)
PG(18:1_18:3)	1.13792e+06	1.04525e+06	1.05412e+06	942109	998654	1.11824e+06	769.502	9.22237	0.389473	Level 2 (based MS and MS-MS match)
PG(18:4_22:6)	1.66207e+06	1.68584e+06	1.62484e+06	1.51641e+06	1.48609e+06	1.80625e+06	815.484	8.41808	0.647713	Level 2 (based MS and MS-MS match)
plasmanyl-TG(O-18:1_16:0_18:1)	3.57325e+08	5.11211e+08	3.02673e+08	3.00532e+06	5.61409e+06	3.89173e+06	862.823	15.2736	0.0251313	Level 2 (based MS and MS-MS match)
plasmanyl-TG(O-16:0_16:0_18:1)	1.66019e+08	2.40641e+08	1.38221e+08	1.71373e+06	3.10564e+06	2.15347e+06	836.807	15.2853	0.0278559	Level 2 (based MS and MS-MS match)
plasmanyl-TG(O-16:0_18:1_22:6)	1.10151e+08	1.20242e+08	8.20523e+07	1.22681e+07	1.43981e+07	1.75514e+07	908.806	14.8509	0.0146523	Level 2 (based MS and MS-MS match)
plasmanyl-TG(O-16:0_16:1_18:1)	1.49578e+08	1.83945e+08	1.11989e+08	3.15373e+06	5.35876e+06	4.22209e+06	834.791	15.0341	0.020042	Level 2 (based MS and MS-MS match)
plasmanyl-TG(O-16:0_18:1_22:5)	1.3693e+08	9.47978e+07	7.59341e+07	6.69664e+06	1.23779e+07	9.91587e+06	910.822	14.9462	0.0347335	Level 2 (based MS and MS-MS match)
plasmanyl-TG(O-16:1_18:1_20:1)	1.54813e+08	2.03943e+08	1.2683e+08	1.11753e+06	1.75397e+06	1.27755e+06	888.838	15.2802	0.0191527	Level 2 (based MS and MS-MS match)
plasmanyl-TG(O-18:1_16:1_18:1)	1.20724e+08	1.49271e+08	8.73124e+07	2.30909e+06	3.5949e+06	2.91803e+06	860.807	15.0527	0.0229025	Level 2 (based MS and MS-MS match)
plasmanyl-TG(O-18:1_16:0_18:0)	1.08655e+08	1.59537e+08	7.76531e+07	462235	924837	618213	864.838	15.5539	0.0407351	Level 2 (based MS and MS-MS match)
plasmanyl-TG(O-16:0_18:0_22:5)	7.52375e+07	9.32103e+07	6.86891e+07	1.87592e+06	2.40228e+06	1.98907e+06	912.837	15.2087	0.00892634	Level 2 (based MS and MS-MS match)
plasmanyl-TG(O-16:0_18:1_20:1)	1.10757e+08	1.46389e+08	7.86894e+07	341895	647033	493279	890.854	15.5406	0.0294232	Level 2 (based MS and MS-MS match)
plasmanyl-TG(O-16:0_16:1_22:4)	4.97365e+07	6.12052e+07	4.57562e+07	3.48201e+06	5.08819e+06	3.92879e+06	884.806	14.9511	0.00860782	Level 2 (based MS and MS-MS match)
plasmanyl-TG(O-18:0_18:1_22:6)	7.39989e+07	8.47717e+07	4.52321e+07	2.31108e+06	3.47734e+06	3.08069e+06	936.838	15.0993	0.031287	Level 2 (based MS and MS-MS match)
plasmanyl-TG(O-18:1_14:0_16:0)	6.60178e+07	8.34701e+07	4.91442e+07	1.64212e+06	2.82323e+06	2.19094e+06	808.776	15.0258	0.0230404	Level 2 (based MS and MS-MS match)
plasmanyl-TG(O-16:0_18:1_22:3)	9.21781e+07	1.06448e+08	6.83827e+07	577533	907960	692651	914.854	15.3718	0.0154468	Level 2 (based MS and MS-MS match)
plasmanyl-TG(O-16:0_18:0_22:6)	7.13978e+07	8.69389e+07	4.37146e+07	2.2923e+06	4.45032e+06	4.01144e+06	910.822	15.0805	0.0368081	Level 2 (based MS and MS-MS match)
plasmanyl-TG(O-18:0_18:1_22:5)	5.44871e+07	7.83253e+07	6.28219e+07	1.35023e+06	1.9329e+06	1.71987e+06	938.853	15.2087	0.0118294	Level 2 (based MS and MS-MS match)
plasmanyl-TG(O-18:1_18:1_22:6)	5.37894e+07	5.67816e+07	3.85116e+07	5.00642e+06	6.11115e+06	7.26259e+06	934.822	14.846	0.015469	Level 2 (based MS and MS-MS match)
plasmanyl-TG(O-16:0_16:0_22:6)	4.33987e+07	4.96779e+07	3.11264e+07	5.47237e+06	7.42564e+06	8.9392e+06	882.791	14.8477	0.0215897	Level 2 (based MS and MS-MS match)
plasmanyl-TG(O-16:0_18:1_20:3)	6.38078e+07	7.58485e+07	4.96433e+07	1.15058e+06	1.61085e+06	1.36173e+06	886.822	15.1473	0.0146988	Level 2 (based MS and MS-MS match)
plasmanyl-TG(O-18:1_18:1_22:5)	9.9485e+07	3.00917e+07	2.44339e+07	2.05754e+06	2.99971e+06	2.8201e+06	936.838	14.9828	0.180959	Level 2 (based MS and MS-MS match)
plasmanyl-TG(O-18:1_18:1_20:1)	7.00413e+07	8.74539e+07	4.78511e+07	167208	295486	214174	916.87	15.559	0.027075	Level 2 (based MS and MS-MS match)
plasmanyl-TG(O-16:0_16:1_22:6)	2.90986e+07	2.84691e+07	2.33501e+07	5.50119e+06	6.51575e+06	7.68344e+06	880.775	14.5938	0.00402475	Level 2 (based MS and MS-MS match)
plasmanyl-TG(O-18:1_18:1_22:3)	4.18767e+07	4.6164e+07	3.14345e+07	287392	437055	337648	940.869	15.4033	0.0120521	Level 2 (based MS and MS-MS match)
plasmanyl-TG(O-18:1_16:1_22:6)	1.50078e+07	3.37644e+07	2.39987e+07	5.26753e+06	5.78668e+06	6.73744e+06	906.791	14.6327	0.0764392	Level 2 (based MS and MS-MS match)
plasmanyl-TG(O-16:1_16:1_18:1)	2.81024e+07	1.47569e+07	2.00284e+07	1.21675e+06	1.72531e+06	1.8104e+06	832.776	14.8297	0.0375749	Level 2 (based MS and MS-MS match)
plasmanyl-TG(O-16:0_16:0_20:4)	1.74935e+07	2.29426e+07	1.72289e+07	903732	1.30874e+06	1.21302e+06	858.791	14.9411	0.0101944	Level 2 (based MS and MS-MS match)
plasmanyl-TG(O-18:1_14:0_16:1)	2.4617e+07	2.77e+07	1.38356e+07	1.14544e+06	1.61696e+06	1.85214e+06	806.76	14.798	0.0392185	Level 2 (based MS and MS-MS match)
plasmanyl-TG(O-18:1_14:0_22:5)	1.81365e+07	1.96747e+07	1.38524e+07	2.97735e+06	2.47332e+06	3.34751e+06	882.791	14.7083	0.013125	Level 2 (based MS and MS-MS match)
plasmanyl-TG(O-16:0_17:1_18:1)	2.08607e+07	2.45879e+07	1.64328e+07	347711	573931	387566	848.807	15.1456	0.0132968	Level 2 (based MS and MS-MS match)
plasmanyl-TG(O-18:1_20:1_22:5)	1.27513e+07	1.48789e+07	1.2174e+07	223761	500096	409586	964.869	15.2337	0.00376463	Level 2 (based MS and MS-MS match)
plasmanyl-TG(O-18:0_18:0_22:6)	1.6976e+07	1.94662e+07	1.01207e+07	268523	385612	274685	938.854	15.3569	0.0321048	Level 2 (based MS and MS-MS match)
plasmanyl-TG(O-18:0_18:1_22:3)	2.74367e+07	3.70041e+07	2.08154e+07	70631.2	109356	48563.5	942.885	15.6155	0.0264021	Level 2 (based MS and MS-MS match)
plasmanyl-TG(O-18:1_20:1_22:6)	1.79019e+07	2.1572e+07	1.33136e+07	671153	752971	731153	962.854	15.0776	0.019443	Level 2 (based MS and MS-MS match)
plasmanyl-TG(O-18:1_17:0_18:1)	2.08205e+07	2.28033e+07	1.53357e+07	103535	194345	119231	876.838	15.3984	0.0128357	Level 2 (based MS and MS-MS match)
plasmanyl-TG(O-16:0_14:0_22:5)	1.27748e+07	1.42057e+07	9.543e+06	1.63519e+06	2.1535e+06	2.08272e+06	856.775	14.6986	0.0166668	Level 2 (based MS and MS-MS match)
plasmanyl-TG(O-16:0_18:1_22:1)	3.27517e+07	4.08953e+07	2.32798e+07	43565	57914	43883.3	918.885	15.8223	0.0240011	Level 2 (based MS and MS-MS match)
plasmanyl-TG(O-18:1_17:1_18:1)	1.50063e+07	1.88224e+07	1.29837e+07	206064	319584	242935	874.823	15.1871	0.0121877	Level 2 (based MS and MS-MS match)
plasmanyl-TG(O-16:0_14:0_22:6)	9.32581e+06	1.02941e+07	8.34128e+06	1.81857e+06	2.24691e+06	2.39067e+06	854.759	14.5889	0.00344595	Level 2 (based MS and MS-MS match)
plasmanyl-TG(O-16:0_22:3_22:6)	9.19334e+06	9.35802e+06	7.13189e+06	791016	937857	1.05061e+06	960.838	14.9213	0.0081409	Level 2 (based MS and MS-MS match)
plasmanyl-TG(O-18:1_15:0_16:0)	1.07816e+07	1.28448e+07	7.99845e+06	199247	319035	204937	822.791	15.1489	0.0180177	Level 2 (based MS and MS-MS match)
plasmanyl-TG(O-18:1_16:0_17:0)	1.24335e+07	1.45023e+07	9.03841e+06	92422.5	163355	115353	850.823	15.4067	0.0175246	Level 2 (based MS and MS-MS match)
plasmanyl-TG(O-18:0_17:1_22:5)	1.10209e+07	1.32597e+07	8.88078e+06	356481	522066	469495	924.838	15.0793	0.0138126	Level 2 (based MS and MS-MS match)
plasmanyl-TG(O-18:0_20:1_22:5)	1.62959e+07	1.84827e+07	1.28073e+07	86260.4	125910	106067	966.885	15.4501	0.010821	Level 2 (based MS and MS-MS match)
plasmanyl-TG(O-18:0_18:0_18:1)	1.90691e+07	2.67792e+07	1.33897e+07	29172.1	52545.6	25238.1	892.87	15.8339	0.0366336	Level 2 (based MS and MS-MS match)
plasmanyl-TG(O-16:0_22:5_22:5)	8.54018e+06	7.1351e+06	6.59688e+06	1.42553e+06	1.56338e+06	1.72275e+06	958.822	14.6557	0.00852968	Level 2 (based MS and MS-MS match)
plasmanyl-TG(O-16:0_14:0_16:1)	1.08194e+07	1.12682e+07	6.73462e+06	579540	763428	870909	780.744	14.7681	0.0250982	Level 2 (based MS and MS-MS match)
plasmanyl-TG(O-16:0_20:3_22:6)	9.71697e+06	6.43466e+06	5.98463e+06	1.64112e+06	2.01352e+06	2.29222e+06	932.807	14.7563	0.0413514	Level 2 (based MS and MS-MS match)
plasmanyl-TG(O-18:0_14:0_16:0)	8.7187e+06	1.26993e+07	6.63899e+06	120180	219771	110227	810.792	15.2953	0.0353155	Level 2 (based MS and MS-MS match)
plasmanyl-TG(O-16:0_22:5_22:6)	8.14418e+06	6.79992e+06	5.90427e+06	1.50085e+06	1.78577e+06	1.97933e+06	956.806	14.5204	0.0124224	Level 2 (based MS and MS-MS match)
plasmanyl-TG(O-16:0_17:0_22:5)	6.74964e+06	8.33784e+06	4.90637e+06	262177	392844	330645	898.823	15.071	0.0234868	Level 2 (based MS and MS-MS match)
plasmanyl-TG(O-16:0_17:1_22:5)	3.08189e+06	7.33358e+06	6.20264e+06	758329	913491	1.01061e+06	896.807	14.9052	0.0669499	Level 2 (based MS and MS-MS match)
plasmanyl-TG(O-18:1_18:1_22:1)	1.59407e+07	2.07951e+07	1.195e+07	0	12661	5204.4	944.901	15.8015	0.0239625	Level 2 (based MS and MS-MS match)
plasmanyl-TG(O-18:1_16:1_17:1)	5.1646e+06	6.71336e+06	4.32431e+06	216425	337203	281532	846.792	14.9362	0.0179505	Level 2 (based MS and MS-MS match)
plasmanyl-TG(O-16:0_17:1_20:3)	5.72593e+06	6.39253e+06	4.5851e+06	210544	278559	281270	872.807	15.0091	0.00962289	Level 2 (based MS and MS-MS match)
plasmanyl-TG(O-20:1_18:1_22:3)	8.9325e+06	1.15346e+07	7.24624e+06	8140.59	31616	5303.66	968.9	15.6423	0.0177999	Level 2 (based MS and MS-MS match)
plasmanyl-TG(O-16:0_17:1_22:6)	4.53761e+06	4.14607e+06	3.41421e+06	737042	999487	978302	894.791	14.7182	0.00775456	Level 2 (based MS and MS-MS match)
plasmanyl-TG(O-18:1_18:1_19:0)	6.7683e+06	8.91076e+06	5.53135e+06	0	8426.71	6514.71	904.869	15.6621	0.0189679	Level 2 (based MS and MS-MS match)
plasmanyl-TG(O-16:0_14:0_16:0)	4.3688e+06	6.31054e+06	2.89565e+06	100135	207310	108326	782.76	15.0358	0.0470954	Level 2 (based MS and MS-MS match)
plasmanyl-TG(O-18:0_22:3_22:5)	4.77541e+06	5.238e+06	3.723e+06	38336.1	69300.4	73092.6	990.885	15.3036	0.00966508	Level 2 (based MS and MS-MS match)
plasmanyl-TG(O-18:0_17:0_18:1)	4.93975e+06	6.66837e+06	4.0885e+06	0	18822.5	17796.2	878.854	15.6744	0.0204866	Level 2 (based MS and MS-MS match)
plasmanyl-TG(O-18:1_22:3_22:6)	3.05492e+06	3.38284e+06	3.07445e+06	273960	352700	410410	986.853	14.9214	0.000415068	Level 2 (based MS and MS-MS match)
plasmanyl-TG(O-18:0_22:5_22:6)	3.85716e+06	3.37172e+06	1.99096e+06	433674	508857	656832	984.838	14.7814	0.0434939	Level 2 (based MS and MS-MS match)
plasmanyl-TG(O-18:1_22:5_22:6)	3.09687e+06	2.94159e+06	2.60075e+06	585802	719986	777729	982.822	14.5187	0.00167411	Level 2 (based MS and MS-MS match)
plasmanyl-TG(O-16:0_16:0_18:0)	5.05333e+06	7.47937e+06	3.34947e+06	6966.81	33450.5	27146.7	838.822	15.5773	0.0479748	Level 2 (based MS and MS-MS match)
plasmanyl-TG(O-18:1_17:1_22:6)	3.11611e+06	3.01601e+06	1.81721e+06	488519	719166	699657	920.806	14.7281	0.0368518	Level 2 (based MS and MS-MS match)
plasmanyl-TG(O-16:0_14:0_20:4)	2.96875e+06	3.40527e+06	2.48642e+06	307861	376755	362383	830.76	14.6904	0.00987123	Level 2 (based MS and MS-MS match)
plasmanyl-TG(O-16:0_22:6_22:6)	2.36738e+06	2.27608e+06	2.08029e+06	876740	994664	978916	954.79	14.4137	0.00126735	Level 2 (based MS and MS-MS match)
plasmanyl-TG(O-16:1_15:0_16:0)	1.79088e+06	2.70948e+06	1.70522e+06	117303	214898	162298	794.759	14.8966	0.0265787	Level 2 (based MS and MS-MS match)
plasmanyl-TG(O-20:1_18:1_22:2)	5.77461e+06	7.55397e+06	4.40326e+06	0	0	0	970.916	15.8236	0.0229936	Level 2 (based MS and MS-MS match)
plasmanyl-TG(O-18:0_18:1_22:1)	5.80788e+06	7.76406e+06	4.70815e+06	6097.62	0	0	946.916	16.098	0.0208516	Level 2 (based MS and MS-MS match)
plasmanyl-TG(O-16:0_20:4_22:6)	2.01102e+06	1.569e+06	1.4519e+06	367579	482743	650621	930.79	14.5355	0.00937418	Level 2 (based MS and MS-MS match)
plasmanyl-TG(O-16:0_22:5_24:1)	2.69434e+06	3.68162e+06	2.79119e+06	0	0	0	994.916	15.6954	0.0104079	Level 2 (based MS and MS-MS match)
plasmanyl-TG(O-18:1_22:1_22:5)	2.72613e+06	2.3209e+06	2.26908e+06	6284.74	24409.6	14742.7	992.901	15.4485	0.00350007	Level 2 (based MS and MS-MS match)
plasmanyl-TG(O-16:0_18:0_22:1)	4.1107e+06	5.65712e+06	3.31956e+06	0	0	6366.47	920.901	16.1193	0.0238975	Level 2 (based MS and MS-MS match)
plasmanyl-TG(O-18:0_22:1_22:6)	2.20538e+06	3.08687e+06	1.68534e+06	5474.95	0	0	992.9	15.5923	0.0296075	Level 2 (based MS and MS-MS match)
plasmanyl-TG(O-18:1_18:1_24:1)	3.52473e+06	4.48985e+06	2.62351e+06	0	0	0	972.932	16.0611	0.022323	Level 2 (based MS and MS-MS match)
plasmanyl-TG(O-18:0_15:0_16:0)	849516	986026	611390	0	0	0	824.807	15.4093	0.0175394	Level 2 (based MS and MS-MS match)
plasmanyl-TG(O-18:0_16:0_18:0)	859066	1.21147e+06	565323	0	0	0	866.854	15.8417	0.0423433	Level 2 (based MS and MS-MS match)
plasmanyl-TG(O-16:0_19:0_20:1)	947055	1.21571e+06	733201	0	0	0	906.885	15.9594	0.020276	Level 2 (based MS and MS-MS match)
Plasmanyl-PC(O-16:0/20:1)	2.71016e+09	3.29925e+09	2.1498e+09	7.95754e+08	8.85666e+08	9.05929e+08	774.638	12.0088	0.0293888	Level 2 (based MS and MS-MS match)
Plasmanyl-PC(O-18:1/20:4)	4.01224e+07	3.91795e+07	3.58092e+07	4.27162e+07	4.48451e+07	4.44668e+07	838.596	10.8055	0.0319645	Level 2 (based MS and MS-MS match)
Plasmanyl-PC(O-16:0/20:4)	2.61033e+07	2.58413e+07	2.50229e+07	2.69738e+07	2.87151e+07	2.79904e+07	812.582	10.7723	0.0269447	Level 2 (based MS and MS-MS match)
Plasmanyl-PC(O-18:1/16:1)	3.04658e+07	3.64946e+07	2.81252e+07	2.2196e+07	2.11077e+07	2.32813e+07	788.582	10.8785	0.0549323	Level 2 (based MS and MS-MS match)
Plasmanyl-PC(O-16:0/22:6)	1.34826e+07	1.4017e+07	1.46648e+07	3.60427e+07	1.81896e+07	1.6904e+07	836.581	10.5663	0.258135	Level 2 (based MS and MS-MS match)
Plasmanyl-PC(O-16:0/16:0)	2.56488e+07	2.73224e+07	2.31223e+07	1.36658e+07	1.46146e+07	1.42391e+07	764.582	11.3199	0.00899435	Level 2 (based MS and MS-MS match)
Plasmanyl-PC(O-16:0/22:2)	2.89269e+07	3.18559e+07	2.35948e+07	1.26572e+07	1.24499e+07	1.29368e+07	844.643	12.0478	0.0233301	Level 2 (based MS and MS-MS match)
Plasmanyl-PC(O-18:0/20:4)	1.67648e+07	1.24432e+07	1.50385e+07	1.62676e+07	1.74156e+07	1.81485e+07	840.612	11.4328	0.171054	Level 2 (based MS and MS-MS match)
Plasmanyl-PC(O-18:1/20:3)	1.83496e+07	1.78731e+07	1.57395e+07	1.37757e+07	1.46269e+07	1.30218e+07	840.612	11.2844	0.0287555	Level 2 (based MS and MS-MS match)
Plasmanyl-PC(O-16:0/22:3)	1.50163e+07	1.52123e+07	1.28397e+07	9.47613e+06	9.97027e+06	9.99163e+06	842.628	11.6953	0.022565	Level 2 (based MS and MS-MS match)
Plasmanyl-PC(O-18:0/22:6)	8.91128e+06	9.0148e+06	8.88858e+06	1.01389e+07	1.08111e+07	1.08623e+07	864.612	11.2367	0.0168778	Level 2 (based MS and MS-MS match)
Plasmanyl-PC(O-18:1/22:5)	1.04328e+07	1.06856e+07	9.83309e+06	9.95983e+06	1.07306e+07	9.66051e+06	864.613	10.8171	0.649773	Level 2 (based MS and MS-MS match)
Plasmanyl-PC(O-18:0/20:3)	1.71951e+07	1.79932e+07	1.44558e+07	8.05764e+06	9.03906e+06	1.04581e+07	842.628	11.8699	0.0070859	Level 2 (based MS and MS-MS match)
Plasmanyl-PC(O-18:1/22:3)	1.41855e+07	1.11793e+07	1.35902e+07	6.72368e+06	7.10391e+06	7.10683e+06	868.643	11.7269	0.0209478	Level 2 (based MS and MS-MS match)
Plasmanyl-PC(O-18:0/16:0)	1.62845e+07	1.68481e+07	1.48804e+07	7.17877e+06	7.95296e+06	7.855e+06	792.612	11.9465	0.00166257	Level 2 (based MS and MS-MS match)
Plasmanyl-PC(O-16:0/14:0)	9.67659e+06	1.03644e+07	9.12232e+06	5.37538e+06	5.78817e+06	5.31091e+06	736.552	10.6576	0.0027514	Level 2 (based MS and MS-MS match)
Plasmanyl-PC(O-16:0/20:3)	3.14879e+07	3.10771e+07	2.83475e+07	2.3202e+07	2.45191e+07	2.30932e+07	814.598	11.3148	0.0102058	Level 2 (based MS and MS-MS match)
Plasmanyl-PC(O-18:0/22:5)	5.91435e+06	5.88605e+06	5.98258e+06	6.49465e+06	6.85767e+06	7.16835e+06	866.628	11.4344	0.0400857	Level 2 (based MS and MS-MS match)
Plasmanyl-PC(O-16:1/17:0)	2.7559e+08	3.04073e+08	2.78514e+08	1.79434e+08	1.94059e+08	1.8811e+08	732.59	11.0886	0.00275708	Level 2 (based MS and MS-MS match)
Plasmanyl-PC(O-16:0/22:1)	1.93445e+07	2.04425e+07	1.59986e+07	4.24299e+06	4.91616e+06	4.43365e+06	846.659	12.5168	0.00782352	Level 2 (based MS and MS-MS match)
Plasmanyl-PC(O-18:1/22:2)	1.14238e+07	1.16553e+07	9.7524e+06	4.36974e+06	4.64307e+06	5.84379e+06	870.659	12.119	0.00180199	Level 2 (based MS and MS-MS match)
Plasmanyl-PC(O-16:1/19:0)	2.84e+08	2.90351e+08	2.79145e+08	1.43288e+08	1.45104e+08	1.55819e+08	760.621	11.7143	1.53094e-05	Level 2 (based MS and MS-MS match)
Plasmanyl-PC(O-16:0/20:5)	4.74385e+06	4.48656e+06	4.03427e+06	5.47653e+06	5.62362e+06	5.96083e+06	810.565	10.2858	0.0100147	Level 2 (based MS and MS-MS match)
Plasmanyl-PC(O-18:1/17:1)	5.50944e+06	5.80036e+06	4.9429e+06	4.00733e+06	4.4422e+06	4.09834e+06	802.598	11.1386	0.0221311	Level 2 (based MS and MS-MS match)
Plasmanyl-PC(O-16:1/14:0)	3.17866e+06	3.43234e+06	3.29811e+06	2.20001e+06	2.45439e+06	2.46065e+06	734.536	9.98029	0.00130636	Level 2 (based MS and MS-MS match)
Plasmanyl-PC(O-16:1/16:1)	1.00708e+07	9.98094e+06	1.00283e+07	7.73151e+06	8.13498e+06	8.06391e+06	760.552	10.7374	0.00264746	Level 2 (based MS and MS-MS match)
Plasmanyl-PC(O-18:1/20:2)	1.22616e+08	1.14617e+08	1.07995e+08	7.26553e+07	5.53123e+07	6.91975e+07	798.638	11.5467	0.00227407	Level 2 (based MS and MS-MS match)
Plasmanyl-PC(O-20:0/22:6)	2.42027e+06	2.37626e+06	2.39582e+06	1.63043e+06	1.74292e+06	1.80153e+06	892.642	11.8616	0.00363061	Level 2 (based MS and MS-MS match)
Plasmanyl-PC(O-18:1/22:4)	9.27301e+07	7.53333e+07	7.32789e+07	6.41764e+07	6.1018e+07	7.93277e+07	822.636	11.2773	0.216814	Level 2 (based MS and MS-MS match)
Plasmanyl-PC(O-20:0/22:5)	2.36055e+06	2.47835e+06	2.34796e+06	1.41364e+06	1.54369e+06	1.66143e+06	894.658	12.0196	0.00142672	Level 2 (based MS and MS-MS match)
Plasmanyl-PC(O-18:1/18:2)	4.06362e+07	4.86719e+07	5.70559e+07	6.70801e+07	4.81469e+07	4.95166e+07	770.606	10.9082	0.474464	Level 2 (based MS and MS-MS match)
Plasmanyl-LPC(O-16:0)	4.20437e+07	3.39848e+07	3.18403e+07	4.9629e+07	4.8052e+07	6.69279e+07	482.361	3.93848	0.0691959	Level 2 (based MS and MS-MS match)
Plasmanyl-PC(O-18:0/22:1)	7.1957e+07	9.33197e+07	6.70923e+07	1.00189e+07	1.17852e+07	1.28309e+07	830.7	13.0514	0.0138888	Level 2 (based MS and MS-MS match)
Plasmanyl-LPC(O-18:1)	4.05016e+07	3.09023e+07	2.97334e+07	4.14836e+07	4.02298e+07	5.72603e+07	508.376	4.24265	0.136119	Level 2 (based MS and MS-MS match)
Plasmanyl-PC(O-16:1/22:6)	7.55763e+06	6.79886e+06	7.20361e+06	7.90808e+06	7.98689e+06	8.0859e+06	834.566	10.4473	0.059722	Level 2 (based MS and MS-MS match)
Plasmanyl-PC(O-16:0/15:1)	3.81604e+07	3.64959e+07	3.26755e+07	3.34324e+07	3.72251e+07	3.62104e+07	704.559	10.5147	0.941925	Level 2 (based MS and MS-MS match)
Plasmanyl-PC(O-18:1/24:1)	2.10687e+06	2.29588e+06	1.59675e+06	259154	344714	312859	900.706	12.9831	0.0138604	Level 2 (based MS and MS-MS match)
Plasmanyl-PC(O-18:0/15:0)	3.08199e+07	3.12266e+07	3.05652e+07	1.80185e+07	1.73479e+07	1.67891e+07	734.606	11.655	4.7919e-05	Level 2 (based MS and MS-MS match)
Plasmanyl-PC(O-16:0/14:1)	688789	740497	712943	585147	574094	676581	734.536	10.289	0.0699326	Level 2 (based MS and MS-MS match)
Plasmanyl-LPC(O-18:0)	3.89894e+06	3.13346e+06	3.27326e+06	5.77508e+06	5.92463e+06	7.89848e+06	552.367	4.21029	0.0343568	Level 2 (based MS and MS-MS match)
Plasmanyl-PC(O-18:0/18:0)	2.96085e+07	3.52171e+07	2.77995e+07	8.53695e+06	9.22579e+06	9.10318e+06	776.654	12.5077	0.00971787	Level 2 (based MS and MS-MS match)
Plasmanyl-PC(O-16:0/15:0)	455907	473620	452377	229371	186394	172997	750.566	10.9823	0.00151518	Level 2 (based MS and MS-MS match)
Plasmanyl-LPC(O-16:1)	1.58198e+07	1.37359e+07	1.40372e+07	2.02856e+07	1.84672e+07	2.42587e+07	480.345	3.80339	0.049097	Level 2 (based MS and MS-MS match)
Plasmanyl-PC(O-16:0/17:0)	584848	1.13545e+06	857540	507315	309277	346002	778.598	11.6505	0.0825688	Level 2 (based MS and MS-MS match)
Plasmanyl-PC(O-22:0/20:5)	2.70693e+07	3.29143e+07	2.41518e+07	6.44285e+06	7.11844e+06	6.79044e+06	850.667	12.5401	0.0139661	Level 2 (based MS and MS-MS match)
Plasmanyl-PC(O-16:1/15:0)	2.04374e+07	2.05572e+07	1.79226e+07	1.23514e+07	1.18057e+07	1.28926e+07	704.559	10.8401	0.00748156	Level 2 (based MS and MS-MS match)
Plasmanyl-PC(O-16:0/18:3)	1.92874e+07	2.10692e+07	1.89914e+07	1.36629e+07	1.3359e+07	1.45004e+07	742.575	10.454	0.00379592	Level 2 (based MS and MS-MS match)
Plasmanyl-PC(O-16:1/22:5)	1.82286e+07	2.30789e+07	2.16872e+07	1.10395e+07	9.78477e+06	1.43319e+07	792.592	10.164	0.00947499	Level 2 (based MS and MS-MS match)
Plasmanyl-PC(O-20:1/22:5)	1.23259e+07	1.227e+07	1.35933e+07	1.28032e+07	1.48396e+07	1.55137e+07	848.652	11.4516	0.16917	Level 2 (based MS and MS-MS match)
Plasmanyl-PC(O-22:0/22:6)	2.00103e+07	2.20844e+07	1.62389e+07	5.9028e+06	6.8143e+06	7.15211e+06	876.683	12.4448	0.0140764	Level 2 (based MS and MS-MS match)
Plasmanyl-PC(O-16:1/20:5)	2.48967e+06	2.32777e+06	2.24157e+06	2.83922e+06	2.80443e+06	2.88833e+06	808.549	10.1644	0.0139613	Level 2 (based MS and MS-MS match)
Plasmanyl-PC(O-22:0/22:5)	1.02255e+07	1.36246e+07	1.12054e+07	3.72335e+06	4.07725e+06	4.38412e+06	878.7	12.5587	0.0145841	Level 2 (based MS and MS-MS match)
Plasmanyl-LPC(O-20:1)	3.59384e+06	3.58086e+06	3.18474e+06	2.71677e+06	2.63734e+06	2.59663e+06	536.407	7.3324	0.0210914	Level 2 (based MS and MS-MS match)
Plasmanyl-LPC(O-22:0)	4.09166e+06	4.26403e+06	3.49144e+06	2.37969e+06	2.44245e+06	2.43935e+06	566.455	8.89028	0.0219843	Level 2 (based MS and MS-MS match)
Plasmanyl-LPC(O-20:0)	3.3032e+06	2.16181e+06	3.03565e+06	2.20449e+06	2.73722e+06	2.75276e+06	538.423	7.54824	0.538985	Level 2 (based MS and MS-MS match)
Plasmanyl-LPC(O-22:1)	905299	963882	802502	516853	517652	512556	564.439	8.71526	0.0153804	Level 2 (based MS and MS-MS match)
plasmenyl-TG(P-20:1_17:1_18:1)	1.09323e+07	1.50447e+07	1.01003e+07	115332	220636	167378	900.839	15.2452	0.0161814	Level 2 (based MS and MS-MS match)
plasmenyl-TG(P-20:1_17:0_18:1)	1.22454e+07	1.33799e+07	8.77322e+06	36262.1	116366	55298.9	902.854	15.4282	0.0144422	Level 2 (based MS and MS-MS match)
Plasmenyl-PC(P-18:0/16:0)	1.08619e+10	1.05306e+10	8.93691e+09	4.84487e+09	4.9961e+09	5.09677e+09	746.606	11.3832	0.012178	Level 2 (based MS and MS-MS match)
Plasmenyl-PC(P-18:0/18:1)	3.98946e+09	3.79798e+09	3.49828e+09	2.23945e+09	2.30587e+09	2.29e+09	772.622	11.427	0.0081803	Level 2 (based MS and MS-MS match)
Plasmenyl-PC(P-18:0/14:0)	2.56362e+09	2.65889e+09	2.3617e+09	1.38809e+09	1.43979e+09	1.45052e+09	718.575	10.7485	0.00460329	Level 2 (based MS and MS-MS match)
Plasmenyl-PC(P-18:1/18:1)	1.28246e+09	1.25147e+09	1.1019e+09	8.20232e+08	8.2673e+08	8.87053e+08	770.606	11.3104	0.0133384	Level 2 (based MS and MS-MS match)
Plasmenyl-PC(P-18:0/22:6)	9.58525e+08	9.192e+08	9.23336e+08	9.59551e+08	9.87089e+08	9.77755e+08	818.606	10.6197	0.0601117	Level 2 (based MS and MS-MS match)
Plasmenyl-PC(P-16:0/18:1)	9.96499e+08	9.84327e+08	8.7453e+08	5.86659e+08	5.62956e+08	5.9626e+08	744.591	11.3014	0.00770255	Level 2 (based MS and MS-MS match)
Plasmenyl-PC(P-18:1/20:4)	1.95606e+07	1.80109e+07	2.10626e+07	2.26088e+07	2.03174e+07	2.13472e+07	836.581	10.7009	0.16884	Level 2 (based MS and MS-MS match)
Plasmenyl-PC(P-16:0/20:4)	4.84158e+08	4.62881e+08	4.54736e+08	4.31267e+08	4.41369e+08	4.37107e+08	766.574	10.6624	0.06078	Level 2 (based MS and MS-MS match)
Plasmenyl-PE(P-16:0/22:6)	9.20433e+07	9.13143e+07	9.77784e+07	8.13986e+07	8.41006e+07	8.16269e+07	746.515	10.7025	0.0187752	Level 2 (based MS and MS-MS match)
Plasmenyl-PE(P-16:0/22:5)	7.66124e+07	7.31965e+07	7.42378e+07	7.01935e+07	7.09425e+07	7.35809e+07	748.53	10.9548	0.0971394	Level 2 (based MS and MS-MS match)
Plasmenyl-PE(P-18:1/22:6)	6.49018e+07	6.26707e+07	6.57317e+07	5.57705e+07	5.76824e+07	5.7027e+07	772.531	10.759	0.00409213	Level 2 (based MS and MS-MS match)
Plasmenyl-PC(P-16:1/18:1)	3.86004e+08	3.80844e+08	3.56099e+08	1.32323e+08	2.50678e+08	2.43772e+08	742.575	10.7371	0.0432511	Level 2 (based MS and MS-MS match)
Plasmenyl-PC(P-16:0/16:1)	3.52696e+08	3.2979e+08	3.22467e+08	2.19127e+08	2.30281e+08	2.22243e+08	716.559	10.7442	0.00305386	Level 2 (based MS and MS-MS match)
Plasmenyl-PC(P-18:1/22:6)	5.09351e+06	4.9478e+06	5.59128e+06	5.96772e+06	5.94624e+06	6.27741e+06	860.582	10.5115	0.0293339	Level 2 (based MS and MS-MS match)
Plasmenyl-PC(P-16:0/22:6)	2.49671e+08	2.34452e+08	2.44689e+08	2.56083e+08	2.52366e+08	2.69648e+08	790.574	10.4574	0.0776009	Level 2 (based MS and MS-MS match)
Plasmenyl-PC(P-16:0/16:0)	2.92152e+08	3.14641e+08	2.66727e+08	1.54426e+08	1.50864e+08	1.56009e+08	718.575	11.2552	0.00933986	Level 2 (based MS and MS-MS match)
Plasmenyl-PC(P-18:1/20:3)	2.61089e+08	2.40328e+08	2.00544e+08	2.162e+08	2.08034e+08	2.02221e+08	794.605	11.315	0.290335	Level 2 (based MS and MS-MS match)
Plasmenyl-PC(P-18:0/22:1)	3.94742e+08	4.76075e+08	3.13138e+08	7.00503e+07	7.66269e+07	8.21351e+07	828.684	12.5383	0.020654	Level 2 (based MS and MS-MS match)
Plasmenyl-PE(P-18:0/22:6)	3.45861e+07	3.46903e+07	3.40171e+07	3.06252e+07	3.13063e+07	3.1817e+07	774.546	11.3571	0.00301672	Level 2 (based MS and MS-MS match)
Plasmenyl-PC(P-18:0/20:5)	1.65309e+08	1.71981e+08	1.51804e+08	1.63716e+08	1.68083e+08	1.9985e+08	792.59	10.3436	0.349642	Level 2 (based MS and MS-MS match)
Plasmenyl-PE(P-18:0/20:4)	5.42216e+07	5.12752e+07	2.67699e+07	2.94617e+07	2.9655e+07	4.06283e+07	750.545	11.5241	0.342894	Level 2 (based MS and MS-MS match)
Plasmenyl-PE(P-16:0/20:4)	3.33495e+07	3.2232e+07	3.10365e+07	3.25634e+07	3.1575e+07	3.29268e+07	722.514	10.9289	0.859753	Level 2 (based MS and MS-MS match)
Plasmenyl-PE(P-18:0/22:5)	2.82473e+07	2.81016e+07	2.65072e+07	2.27948e+07	2.25167e+07	2.57123e+07	776.561	11.5407	0.0409052	Level 2 (based MS and MS-MS match)
Plasmenyl-PE(P-18:1/22:5)	2.70325e+07	2.40755e+07	2.65885e+07	2.16251e+07	2.31586e+07	2.21125e+07	774.545	10.9936	0.0410764	Level 2 (based MS and MS-MS match)
Plasmenyl-PE(P-18:1/18:1)	3.45284e+07	3.32268e+07	3.07302e+07	2.03391e+07	1.98195e+07	2.14152e+07	726.545	11.562	0.00319172	Level 2 (based MS and MS-MS match)
Plasmenyl-PC(P-18:1/22:3)	3.17014e+06	2.97334e+06	2.99073e+06	2.45368e+06	3.20114e+06	3.28085e+06	866.628	11.6456	0.827667	Level 2 (based MS and MS-MS match)
Plasmenyl-PC(P-18:1/22:2)	3.37779e+06	3.76475e+06	3.09058e+06	1.99252e+06	2.0741e+06	2.19535e+06	868.643	12.0096	0.0148582	Level 2 (based MS and MS-MS match)
Plasmenyl-PC(P-16:0/20:5)	8.76464e+07	8.6058e+07	8.71573e+07	1.02021e+08	9.33748e+07	1.03546e+08	764.559	10.1702	0.0541426	Level 2 (based MS and MS-MS match)
Plasmenyl-PE(P-16:0/20:5)	2.05581e+07	1.89674e+07	1.93966e+07	1.58885e+07	1.71176e+07	1.74782e+07	720.499	10.4407	0.0141596	Level 2 (based MS and MS-MS match)
Plasmenyl-PE(P-16:0/18:1)	2.05888e+07	2.06245e+07	1.90973e+07	1.26889e+07	1.24872e+07	1.3299e+07	700.529	11.5074	0.00117643	Level 2 (based MS and MS-MS match)
Plasmenyl-PE(P-18:1/20:5)	2.0326e+07	1.41009e+07	1.80498e+07	1.3403e+07	1.51646e+07	1.84364e+07	746.515	10.5363	0.481151	Level 2 (based MS and MS-MS match)
Plasmenyl-PE(P-18:1/22:3)	3.24052e+07	3.03729e+07	2.9905e+07	1.7741e+07	1.84407e+07	1.89114e+07	778.576	11.825	0.00101941	Level 2 (based MS and MS-MS match)
Plasmenyl-PE(P-16:0/22:4)	9.16257e+07	9.17038e+07	1.01162e+08	4.36e+07	5.48768e+07	4.73085e+07	752.558	11.4118	0.000550739	Level 2 (based MS and MS-MS match)
Plasmenyl-PC(P-18:0/20:3)	9.94226e+07	8.67158e+07	8.58596e+07	4.68307e+07	4.55224e+07	5.1379e+07	796.621	11.7816	0.00468015	Level 2 (based MS and MS-MS match)
Plasmenyl-PC(P-18:1/20:5)	1.86755e+06	1.90959e+06	1.83569e+06	2.22352e+06	2.43838e+06	2.30836e+06	834.566	10.2205	0.0116307	Level 2 (based MS and MS-MS match)
Plasmenyl-PE(P-18:1/20:4)	6.77244e+07	8.73517e+07	8.53372e+07	4.48075e+07	7.01461e+07	6.0516e+07	750.543	11.1156	0.0905051	Level 2 (based MS and MS-MS match)
Plasmenyl-PE(P-16:0/22:3)	2.65971e+07	2.69597e+07	2.30408e+07	1.41437e+07	1.43043e+07	1.58319e+07	752.56	11.7884	0.00595845	Level 2 (based MS and MS-MS match)
Plasmenyl-PC(P-16:0/14:0)	7.43228e+07	7.24877e+07	6.94377e+07	3.84902e+07	4.04207e+07	3.92265e+07	690.543	10.5782	0.000531571	Level 2 (based MS and MS-MS match)
Plasmenyl-PE(P-16:0/20:3)	1.56228e+07	1.58513e+07	1.37855e+07	9.65506e+06	9.65368e+06	9.72257e+06	724.53	11.3839	0.0142122	Level 2 (based MS and MS-MS match)
Plasmenyl-PC(P-20:0/20:4)	6.17034e+07	6.44351e+07	6.12862e+07	3.81659e+07	4.01044e+07	3.78254e+07	822.636	12.0391	8.21368e-05	Level 2 (based MS and MS-MS match)
Plasmenyl-PE(P-18:0/18:1)	6.30688e+07	7.75989e+07	5.69747e+07	2.13533e+07	2.50973e+07	2.74722e+07	730.575	12.075	0.0153671	Level 2 (based MS and MS-MS match)
Plasmenyl-PC(P-20:0/22:6)	5.19598e+07	4.93563e+07	5.19243e+07	4.05536e+07	3.72428e+07	3.71958e+07	846.636	11.7596	0.00108133	Level 2 (based MS and MS-MS match)
Plasmenyl-PC(P-18:1/22:1)	2.53723e+06	2.90139e+06	2.22194e+06	1.01398e+06	999908	1.24755e+06	870.659	12.4096	0.00913671	Level 2 (based MS and MS-MS match)
Plasmenyl-PC(P-16:0/17:1)	4.86523e+07	4.55931e+07	2.86707e+07	3.54148e+07	3.86263e+07	2.36545e+07	730.574	10.9209	0.341529	Level 2 (based MS and MS-MS match)
Plasmenyl-PC(P-16:0/22:1)	6.65914e+07	8.12622e+07	4.38991e+07	1.51846e+07	1.87858e+07	1.95292e+07	800.653	12.4464	0.0494315	Level 2 (based MS and MS-MS match)
Plasmenyl-PE(P-18:1/20:1)	1.63437e+07	1.72563e+07	1.45366e+07	7.56585e+06	7.63351e+06	8.12593e+06	754.575	12.119	0.00700528	Level 2 (based MS and MS-MS match)
Plasmenyl-PC(P-16:1/18:2)	1.01657e+06	969183	1.12624e+06	1.05388e+06	1.07425e+06	1.10735e+06	784.55	10.0286	0.475481	Level 2 (based MS and MS-MS match)
Plasmenyl-PC(P-18:1/17:1)	814303	786855	857840	731794	740503	584907	800.583	11.0503	0.102398	Level 2 (based MS and MS-MS match)
Plasmenyl-PC(P-16:1/16:1)	713835	678506	845005	695271	740241	728912	758.535	10.0684	0.683366	Level 2 (based MS and MS-MS match)
Plasmenyl-PE(P-18:0/22:3)	1.01923e+07	9.85806e+06	8.91278e+06	4.35604e+06	4.40528e+06	4.42275e+06	780.591	12.3001	0.0051672	Level 2 (based MS and MS-MS match)
Plasmenyl-PC(P-16:0/18:3)	2.20566e+07	1.87046e+07	1.75582e+07	1.16945e+07	1.51895e+07	1.29825e+07	740.559	10.5176	0.0249359	Level 2 (based MS and MS-MS match)
Plasmenyl-PC(P-18:0/22:3)	2.32793e+07	2.19264e+07	2.27283e+07	7.61774e+06	1.09021e+07	1.52346e+07	824.653	12.1777	0.0321507	Level 2 (based MS and MS-MS match)
Plasmenyl-PE(P-18:1/16:1)	4.13782e+06	4.34093e+06	3.70282e+06	2.42744e+06	2.52714e+06	2.57367e+06	698.514	11.0665	0.0112403	Level 2 (based MS and MS-MS match)
Plasmenyl-PC(P-16:1/20:4)	565254	572319	682311	530564	554650	619691	808.549	9.80271	0.459392	Level 2 (based MS and MS-MS match)
Plasmenyl-PC(P-18:1/24:1)	1.72935e+07	2.07656e+07	1.50459e+07	3.92527e+06	4.71521e+06	5.0545e+06	854.7	12.844	0.0129967	Level 2 (based MS and MS-MS match)
Plasmenyl-PC(P-16:1/22:6)	1.03229e+07	1.03552e+07	1.10115e+07	1.15579e+07	1.02509e+07	1.38474e+07	788.559	9.78274	0.334681	Level 2 (based MS and MS-MS match)
Plasmenyl-PC(P-16:0/14:1)	1.07479e+07	1.35882e+07	1.12622e+07	7.65635e+06	8.07876e+06	9.62156e+06	688.528	9.99856	0.0383428	Level 2 (based MS and MS-MS match)
Plasmenyl-PE(P-16:1/22:6)	2.42082e+06	2.27723e+06	2.0314e+06	2.37023e+06	2.55822e+06	1.97581e+06	744.499	10.0352	0.793187	Level 2 (based MS and MS-MS match)
Plasmenyl-PE(P-16:0/22:1)	5.45045e+06	5.51794e+06	4.88694e+06	2.22428e+06	2.18763e+06	2.27825e+06	756.591	12.5416	0.00375729	Level 2 (based MS and MS-MS match)
Plasmenyl-PE(P-18:1/22:1)	5.32389e+06	5.13581e+06	4.68804e+06	1.81999e+06	1.84392e+06	1.97264e+06	782.606	12.5747	0.00220194	Level 2 (based MS and MS-MS match)
Plasmenyl-PE(P-16:1/20:4)	929156	833632	811814	828864	775750	890481	720.499	10.2694	0.617237	Level 2 (based MS and MS-MS match)
Plasmenyl-PE(P-18:0/22:1)	813705	886094	699805	231273	284689	281878	784.622	12.9699	0.00597547	Level 2 (based MS and MS-MS match)
PMeOH(16:0_18:1)	6.75753e+07	4.993e+07	4.64391e+07	2.67056e+07	2.15608e+07	4.8136e+07	706.538	10.8235	0.100453	Level 2 (based MS and MS-MS match)
PMeOH(16:1_18:1)	4.66543e+07	2.24819e+07	2.36528e+07	2.40432e+07	1.11009e+07	2.99121e+07	704.523	10.2404	0.397228	Level 2 (based MS and MS-MS match)
PMeOH(16:0_16:1)	3.87971e+07	2.34029e+07	2.59484e+07	1.512e+07	8.44359e+06	2.42108e+07	678.507	10.1418	0.111228	Level 2 (based MS and MS-MS match)
PMeOH(16:1_16:1)	5.39567e+06	3.52847e+06	2.53693e+06	2.08024e+06	1.14977e+06	2.7471e+06	676.491	9.56155	0.14879	Level 2 (based MS and MS-MS match)
PMeOH(16:1_18:2)	2.81122e+06	1.38275e+06	2.15873e+06	722011	751409	1.53534e+06	702.507	9.74014	0.0971951	Level 2 (based MS and MS-MS match)
PMeOH(18:1_22:5)	7.16936e+07	6.94412e+07	7.76336e+07	7.82296e+07	7.47626e+07	6.58843e+07	780.552	10.5196	0.993935	Level 2 (based MS and MS-MS match)
PMeOH(18:1_22:6)	8.12708e+07	7.51023e+07	7.79263e+07	6.01644e+07	5.48519e+07	5.92308e+07	778.536	9.96105	0.0012037	Level 2 (based MS and MS-MS match)
PMeOH(18:0_20:4)	1.14814e+07	1.14231e+07	1.13212e+07	1.40943e+07	1.09536e+07	9.43267e+06	756.553	10.8613	0.956296	Level 2 (based MS and MS-MS match)
PS(18:0_22:5)	1.16284e+06	1.06369e+06	1.12021e+06	3.59796e+06	4.41578e+06	4.22915e+06	836.545	10.5214	0.00632835	Level 2 (based MS and MS-MS match)
PS(18:0_22:6)	901660	796512	846400	4.54071e+06	4.09767e+06	5.17004e+06	834.53	10.3037	0.00639652	Level 2 (based MS and MS-MS match)
PS(18:1_22:6)	221077	270237	500409	1.28873e+06	1.31105e+06	2.3123e+06	834.528	9.63475	0.0530422	Level 2 (based MS and MS-MS match)
SM(d16:1/16:0)	2.93419e+08	3.13379e+08	2.72811e+08	1.56492e+08	1.72118e+08	1.65764e+08	675.544	9.35536	0.00367851	Level 2 (based MS and MS-MS match)
SM(d17:1/16:0)	1.8967e+08	1.82865e+08	1.72666e+08	1.06126e+08	9.84521e+07	1.0986e+08	689.559	9.79443	0.000435337	Level 2 (based MS and MS-MS match)
SM(d18:1/16:0)	2.07908e+09	2.18944e+09	1.97787e+09	1.33893e+09	1.20177e+09	1.22297e+09	703.575	10.2076	0.000673415	Level 2 (based MS and MS-MS match)
SM(d18:1/24:1)	3.90114e+07	2.88274e+07	3.58228e+07	1.07874e+07	1.0584e+07	6.74576e+06	857.675	12.1539	0.00629971	Level 2 (based MS and MS-MS match)
SM(d18:1/22:0)	2.03939e+07	2.03919e+07	1.97359e+07	9.34915e+06	1.04091e+07	9.49932e+06	787.669	12.2351	4.0949e-05	Level 2 (based MS and MS-MS match)
SM(d18:1/24:0)	2.47638e+07	2.23101e+07	2.27115e+07	7.5733e+06	7.46845e+06	8.41834e+06	815.7	12.7598	0.000725898	Level 2 (based MS and MS-MS match)
SM(d18:2/16:0)	1.85761e+09	1.89244e+09	1.63108e+09	8.45157e+08	9.06098e+08	8.79406e+08	701.559	9.48593	0.00600016	Level 2 (based MS and MS-MS match)
SM(d18:2/24:1)	5.50619e+08	5.96427e+08	4.75416e+08	1.79264e+08	1.68483e+08	1.76314e+08	811.669	11.6972	0.00872491	Level 2 (based MS and MS-MS match)
SM(d18:2/18:3)	1.83869e+08	1.9419e+08	1.77047e+08	1.3372e+08	1.29333e+08	1.20469e+08	723.541	9.48424	0.00107339	Level 2 (based MS and MS-MS match)
SM(d18:2/22:0)	7.29977e+07	8.15579e+07	7.09693e+07	2.79016e+07	2.83234e+07	2.90464e+07	785.654	11.7411	0.00443758	Level 2 (based MS and MS-MS match)
SM(d18:2/18:0)	5.08705e+07	4.35114e+07	4.31565e+07	2.40652e+07	2.08138e+07	2.17711e+07	729.591	10.3333	0.00549782	Level 2 (based MS and MS-MS match)
So(d16:1)	516696	478933	491999	4.60618e+06	4.51831e+06	4.67375e+06	272.258	1.2391	5.10512e-05	Level 2 (based MS and MS-MS match)
So(d17:1)	466297	380560	408603	239347	230586	226960	286.274	1.79438	0.0162753	Level 2 (based MS and MS-MS match)
So(d18:0)	1.36992e+06	1.40409e+06	1.35407e+06	839361	564042	613616	302.305	2.69963	0.0122489	Level 2 (based MS and MS-MS match)
So(d18:1)	8.48482e+06	7.72307e+06	7.47543e+06	6.38675e+06	4.96317e+06	5.18607e+06	300.289	2.33168	0.014827	Level 2 (based MS and MS-MS match)
So(d18:2)	897115	723736	612662	750210	616953	716046	298.274	1.62349	0.624989	Level 2 (based MS and MS-MS match)
TG(14:0_16:0_18:1)	3.28572e+08	3.74953e+08	2.79953e+08	4.89989e+07	6.81785e+07	6.54662e+07	822.755	14.5938	0.00803984	Level 2 (based MS and MS-MS match)
TG(14:0_16:1_18:1)	1.88927e+08	2.11187e+08	1.41468e+08	4.57346e+07	6.42174e+07	5.16185e+07	820.739	14.3501	0.0196909	Level 2 (based MS and MS-MS match)
TG(14:0_16:0_16:1)	7.6442e+07	7.89333e+07	5.38353e+07	2.04407e+07	2.66745e+07	2.22557e+07	794.723	14.3232	0.0233237	Level 2 (based MS and MS-MS match)
TG(14:0_16:0_18:0)	3.59623e+07	4.29149e+07	2.58212e+07	4.40296e+06	5.57708e+06	5.7714e+06	824.771	14.8412	0.0261628	Level 2 (based MS and MS-MS match)
TG(14:0_16:0_16:0)	3.49083e+07	3.88986e+07	2.62289e+07	5.41841e+06	6.82952e+06	6.67364e+06	796.739	14.5906	0.0174713	Level 2 (based MS and MS-MS match)
TG(14:0_16:1_16:1)	3.27161e+07	2.88922e+07	1.99257e+07	1.02517e+07	1.11016e+07	9.81899e+06	792.708	14.0644	0.0461478	Level 2 (based MS and MS-MS match)
TG(14:0_16:0_20:4)	1.9099e+07	2.20817e+07	1.58437e+07	7.41408e+06	9.79779e+06	8.23082e+06	844.739	14.2389	0.0176169	Level 2 (based MS and MS-MS match)
TG(14:0_16:1_17:1)	1.71776e+07	1.50858e+07	1.0942e+07	5.06238e+06	5.54352e+06	5.15315e+06	806.724	14.217	0.0370932	Level 2 (based MS and MS-MS match)
TG(14:0_16:0_22:6)	1.05738e+07	1.17466e+07	8.39521e+06	9.11476e+06	1.09458e+07	8.95091e+06	868.739	14.1291	0.657071	Level 2 (based MS and MS-MS match)
TG(14:0_15:0_16:1)	1.47133e+07	1.18572e+07	8.14003e+06	3.77115e+06	3.7313e+06	3.22237e+06	780.708	14.1764	0.0511274	Level 2 (based MS and MS-MS match)
TG(14:0_16:1_20:4)	3.984e+06	4.32228e+06	3.0344e+06	2.15748e+06	2.67413e+06	2.83071e+06	842.724	14.0101	0.0662634	Level 2 (based MS and MS-MS match)
TG(14:0_16:1_22:6)	3.09577e+06	3.06593e+06	2.21864e+06	2.55238e+06	2.84452e+06	2.95174e+06	866.724	13.8571	0.975289	Level 2 (based MS and MS-MS match)
TG(14:0_17:1_20:4)	1.76928e+06	1.74235e+06	1.14814e+06	983020	1.17809e+06	1.02552e+06	856.739	14.1235	0.127137	Level 2 (based MS and MS-MS match)
TG(14:0_14:0_22:6)	859872	960706	726781	804113	880700	932637	840.707	13.8163	0.78167	Level 2 (based MS and MS-MS match)
TG(14:1_16:1_18:1)	3.68798e+07	4.13456e+07	2.75248e+07	1.209e+07	1.48415e+07	1.31932e+07	818.724	14.1374	0.0290889	Level 2 (based MS and MS-MS match)
TG(14:1_16:1_18:2)	4.13688e+06	3.91724e+06	2.95915e+06	1.61748e+06	2.00648e+06	1.79344e+06	816.708	13.9523	0.0269384	Level 2 (based MS and MS-MS match)
TG(15:0_16:1_18:1)	5.69565e+07	4.77518e+07	3.51269e+07	1.00945e+07	1.37644e+07	1.20491e+07	834.755	14.4802	0.0289364	Level 2 (based MS and MS-MS match)
TG(15:0_16:0_18:1)	4.52528e+07	4.86855e+07	3.1011e+07	7.22447e+06	9.2159e+06	8.30257e+06	836.771	14.7116	0.0241821	Level 2 (based MS and MS-MS match)
TG(15:0_16:0_16:1)	3.63783e+07	2.77355e+07	1.96577e+07	5.95558e+06	7.9033e+06	6.86177e+06	808.739	14.4635	0.0472175	Level 2 (based MS and MS-MS match)
TG(15:0_16:0_22:5)	6.23484e+06	6.15997e+06	4.52166e+06	2.41249e+06	3.44503e+06	2.92173e+06	884.771	14.4036	0.0226036	Level 2 (based MS and MS-MS match)
TG(15:0_16:0_22:6)	2.06812e+06	2.41909e+06	1.81535e+06	1.72115e+06	1.88376e+06	1.71025e+06	882.755	14.2407	0.193477	Level 2 (based MS and MS-MS match)
TG(15:1_16:1_18:1)	1.50463e+07	1.39954e+07	9.78837e+06	4.41167e+06	5.01296e+06	4.17816e+06	832.739	14.2524	0.0320567	Level 2 (based MS and MS-MS match)
TG(15:1_16:1_16:1)	4.60212e+06	3.50526e+06	2.28372e+06	1.3737e+06	1.18431e+06	1.34115e+06	804.708	13.9815	0.0827747	Level 2 (based MS and MS-MS match)
TG(15:1_16:1_18:2)	1.78188e+06	1.64658e+06	1.06945e+06	681928	758732	716636	830.724	14.0679	0.0687907	Level 2 (based MS and MS-MS match)
TG(16:0_18:1_18:1)	1.13257e+09	1.35585e+09	8.53084e+08	8.93579e+07	1.30072e+08	1.36403e+08	876.802	14.8379	0.0198199	Level 2 (based MS and MS-MS match)
TG(16:0_16:1_18:1)	6.76019e+08	7.90906e+08	5.8709e+08	9.23202e+07	1.26099e+08	1.25328e+08	848.771	14.5955	0.00869628	Level 2 (based MS and MS-MS match)
TG(16:0_16:0_18:1)	5.05344e+08	5.98228e+08	3.72126e+08	4.39065e+07	6.75075e+07	6.8766e+07	850.786	14.8395	0.0209879	Level 2 (based MS and MS-MS match)
TG(16:0_18:0_18:1)	3.82453e+08	5.06066e+08	2.42682e+08	1.19519e+07	2.00482e+07	1.44057e+07	878.818	15.0943	0.0414084	Level 2 (based MS and MS-MS match)
TG(16:0_16:1_18:2)	1.96151e+08	2.08238e+08	1.47698e+08	4.09733e+07	5.87835e+07	4.68821e+07	846.755	14.3702	0.0130494	Level 2 (based MS and MS-MS match)
TG(16:0_18:1_22:5)	1.26259e+08	1.55744e+08	1.0905e+08	4.42763e+07	6.14112e+07	6.05502e+07	924.802	14.5305	0.0196976	Level 2 (based MS and MS-MS match)
TG(16:0_18:1_20:4)	1.30294e+08	1.40612e+08	9.18237e+07	3.35714e+07	5.19195e+07	4.72539e+07	898.786	14.5288	0.0244086	Level 2 (based MS and MS-MS match)
TG(16:0_18:1_22:6)	9.6998e+07	1.09492e+08	7.67192e+07	4.68498e+07	6.54835e+07	5.76352e+07	922.786	14.4237	0.0380251	Level 2 (based MS and MS-MS match)
TG(16:0_17:1_18:1)	8.79707e+07	9.87327e+07	6.65946e+07	1.29494e+07	1.71824e+07	1.61012e+07	862.786	14.7199	0.0168162	Level 2 (based MS and MS-MS match)
TG(16:0_18:1_20:5)	7.55322e+07	7.96629e+07	5.693e+07	3.88058e+07	5.69335e+07	4.87137e+07	896.77	14.3027	0.0659962	Level 2 (based MS and MS-MS match)
TG(16:0_17:0_18:1)	3.90697e+07	4.97367e+07	3.4221e+07	3.30449e+06	5.17306e+06	4.06527e+06	864.802	14.9645	0.0141516	Level 2 (based MS and MS-MS match)
TG(16:0_16:0_22:6)	3.53746e+07	3.70779e+07	2.88553e+07	2.11841e+07	2.47141e+07	2.20015e+07	896.77	14.4137	0.0321947	Level 2 (based MS and MS-MS match)
TG(16:0_16:1_20:4)	3.59528e+07	4.34694e+07	2.76871e+07	1.73551e+07	2.4318e+07	2.16713e+07	870.755	14.2692	0.0677752	Level 2 (based MS and MS-MS match)
TG(16:0_16:1_22:6)	2.48406e+07	3.00604e+07	2.22186e+07	1.97435e+07	2.65591e+07	2.12057e+07	894.755	14.1595	0.36024	Level 2 (based MS and MS-MS match)
TG(16:0_18:0_22:6)	2.51337e+07	2.94742e+07	2.17666e+07	1.00036e+07	1.48329e+07	1.05283e+07	924.802	14.6823	0.00990878	Level 2 (based MS and MS-MS match)
TG(16:0_18:1_24:1)	2.89717e+07	4.29604e+07	2.23075e+07	262009	372273	284128	960.895	15.5956	0.0362039	Level 2 (based MS and MS-MS match)
TG(16:0_17:1_22:5)	1.04433e+07	1.0234e+07	7.33693e+06	4.61818e+06	6.44675e+06	5.57043e+06	910.786	14.407	0.0434714	Level 2 (based MS and MS-MS match)
TG(16:0_16:0_18:0)	1.35095e+07	2.01583e+07	9.18846e+06	851410	1.30017e+06	1.02775e+06	852.802	15.1026	0.0533355	Level 2 (based MS and MS-MS match)
TG(16:0_22:5_22:6)	5.15964e+06	5.41184e+06	3.30469e+06	7.04214e+06	7.84655e+06	7.03766e+06	970.786	14.0952	0.0413274	Level 2 (based MS and MS-MS match)
TG(16:0_17:1_22:6)	4.23873e+06	4.56637e+06	3.35474e+06	2.9054e+06	3.98793e+06	3.92467e+06	908.771	14.2895	0.424987	Level 2 (based MS and MS-MS match)
TG(16:0_20:4_22:6)	2.41689e+06	2.43365e+06	1.69489e+06	3.40602e+06	3.57344e+06	3.90949e+06	944.771	14.0884	0.0116387	Level 2 (based MS and MS-MS match)
TG(16:0_17:0_22:6)	3.51366e+06	3.20689e+06	2.79868e+06	1.41327e+06	1.60327e+06	1.74754e+06	910.786	14.5289	0.00737535	Level 2 (based MS and MS-MS match)
TG(16:0_16:0_17:0)	3.8136e+06	4.55852e+06	3.08862e+06	662104	804137	726489	838.786	14.9445	0.0176018	Level 2 (based MS and MS-MS match)
TG(16:0_18:3_22:6)	3.22014e+06	3.49764e+06	2.23023e+06	2.63652e+06	3.05397e+06	2.90291e+06	918.755	13.9967	0.793031	Level 2 (based MS and MS-MS match)
TG(16:0_22:6_22:6)	1.89713e+06	2.8039e+06	1.80603e+06	1.36361e+06	2.86465e+06	3.10797e+06	968.771	13.9561	0.689384	Level 2 (based MS and MS-MS match)
TG(16:0_18:1_24:0)	3.96744e+06	4.87886e+06	3.01687e+06	95370.4	69552.1	70670	962.911	15.9021	0.0186773	Level 2 (based MS and MS-MS match)
TG(16:1_18:1_20:1)	8.63224e+08	9.95438e+08	6.20789e+08	5.54021e+07	8.03649e+07	8.37728e+07	902.818	14.8428	0.0199853	Level 2 (based MS and MS-MS match)
TG(16:1_18:1_18:1)	6.55246e+08	7.6473e+08	5.52234e+08	8.00124e+07	1.11875e+08	1.09662e+08	874.786	14.612	0.010306	Level 2 (based MS and MS-MS match)
TG(16:1_18:1_18:2)	1.25686e+08	1.51342e+08	9.4664e+07	2.556e+07	4.15544e+07	3.54779e+07	872.771	14.4534	0.0246605	Level 2 (based MS and MS-MS match)
TG(16:1_17:1_18:1)	4.81479e+07	4.57875e+07	3.28514e+07	8.41727e+06	1.15986e+07	1.10442e+07	860.77	14.492	0.0181168	Level 2 (based MS and MS-MS match)
TG(16:1_17:1_18:2)	8.25952e+06	8.01923e+06	5.51122e+06	2.49497e+06	3.3123e+06	2.94772e+06	858.755	14.34	0.0314274	Level 2 (based MS and MS-MS match)
TG(16:1_16:1_22:6)	4.81785e+06	4.90428e+06	3.30552e+06	3.37795e+06	4.32044e+06	3.92641e+06	892.739	13.9079	0.483137	Level 2 (based MS and MS-MS match)
TG(16:1_17:1_22:6)	1.17127e+06	1.34154e+06	690928	981098	1.00813e+06	1.08663e+06	906.756	14.0407	0.848123	Level 2 (based MS and MS-MS match)
TG(17:0_18:1_20:1)	2.28739e+07	2.92116e+07	2.10427e+07	564761	827301	643061	918.848	15.2136	0.0106732	Level 2 (based MS and MS-MS match)
TG(17:0_18:0_18:1)	1.31747e+07	1.80487e+07	1.26088e+07	455267	744256	519873	892.832	15.2203	0.0146112	Level 2 (based MS and MS-MS match)
TG(17:0_18:1_22:3)	1.23377e+07	1.59485e+07	8.69409e+06	412011	682509	581866	942.848	15.061	0.0300876	Level 2 (based MS and MS-MS match)
TG(17:0_18:1_22:5)	7.70327e+06	6.33376e+06	5.38468e+06	1.79789e+06	2.5958e+06	2.52804e+06	938.817	14.6673	0.0155857	Level 2 (based MS and MS-MS match)
TG(17:0_18:1_22:6)	5.96785e+06	6.36425e+06	4.4476e+06	1.95857e+06	2.43769e+06	2.68769e+06	936.802	14.554	0.0209222	Level 2 (based MS and MS-MS match)
TG(17:0_20:1_22:5)	2.9353e+06	3.66542e+06	2.78156e+06	311266	447221	481019	966.847	14.8916	0.00814124	Level 2 (based MS and MS-MS match)
TG(17:0_18:1_22:1)	4.1961e+06	4.88264e+06	3.28915e+06	65708.4	111292	111320	946.879	15.4753	0.0128095	Level 2 (based MS and MS-MS match)
TG(17:0_18:0_22:6)	1.60882e+06	2.78358e+06	1.54827e+06	315169	541343	634360	938.818	14.8132	0.0594179	Level 2 (based MS and MS-MS match)
TG(17:0_18:1_24:1)	1.83168e+06	2.40213e+06	1.45436e+06	30478.2	19787.9	14765.2	974.911	15.7255	0.0209008	Level 2 (based MS and MS-MS match)
TG(17:1_18:0_18:1)	5.91659e+07	7.51252e+07	5.34198e+07	4.32248e+06	6.45267e+06	5.17523e+06	890.817	14.9627	0.0120402	Level 2 (based MS and MS-MS match)
TG(17:1_18:1_18:1)	6.18766e+07	6.90811e+07	4.51769e+07	7.61737e+06	9.79572e+06	9.51376e+06	888.801	14.7447	0.0188916	Level 2 (based MS and MS-MS match)
TG(17:1_18:1_20:1)	4.30256e+07	5.23344e+07	3.59332e+07	2.18474e+06	3.50922e+06	2.76979e+06	916.832	14.9645	0.0127588	Level 2 (based MS and MS-MS match)
TG(17:1_18:1_20:2)	2.47478e+07	2.72659e+07	1.56539e+07	2.51952e+06	3.38023e+06	3.9398e+06	914.817	14.813	0.0304347	Level 2 (based MS and MS-MS match)
TG(17:1_18:1_18:2)	1.79573e+07	1.81777e+07	1.24919e+07	3.1803e+06	4.46047e+06	4.13322e+06	886.786	14.5855	0.0187233	Level 2 (based MS and MS-MS match)
TG(17:1_18:1_20:3)	1.49087e+07	1.60301e+07	1.2056e+07	3.37501e+06	4.6367e+06	4.41317e+06	912.801	14.6236	0.0079954	Level 2 (based MS and MS-MS match)
TG(17:1_18:1_22:3)	9.91675e+06	1.1013e+07	7.43182e+06	1.03403e+06	1.20306e+06	1.44707e+06	940.832	14.8475	0.0152461	Level 2 (based MS and MS-MS match)
TG(17:1_18:1_22:1)	9.67094e+06	1.25818e+07	8.64693e+06	205927	257206	223376	944.863	15.222	0.0134098	Level 2 (based MS and MS-MS match)
TG(17:1_18:1_22:6)	3.43031e+06	3.51672e+06	2.5131e+06	2.04376e+06	2.68002e+06	2.30255e+06	934.786	14.3047	0.110831	Level 2 (based MS and MS-MS match)
TG(17:1_20:1_22:5)	2.45393e+06	2.59801e+06	3.77465e+06	863181	708641	1.18433e+06	964.832	14.6723	0.0299896	Level 2 (based MS and MS-MS match)
TG(17:1_18:1_24:1)	3.4887e+06	3.89759e+06	2.65084e+06	13923.4	36766.7	15478	972.895	15.4653	0.0119446	Level 2 (based MS and MS-MS match)
TG(18:0_18:1_18:1)	6.67306e+08	8.47511e+08	4.15059e+08	1.64722e+07	2.64999e+07	2.02959e+07	904.833	15.0926	0.0382445	Level 2 (based MS and MS-MS match)
TG(18:0_18:1_20:3)	1.65264e+08	2.14228e+08	1.36325e+08	1.08216e+07	1.59697e+07	1.27524e+07	928.833	14.9328	0.0195279	Level 2 (based MS and MS-MS match)
TG(18:0_18:1_20:4)	1.43186e+08	1.54113e+08	9.56652e+07	1.95755e+07	2.51397e+07	2.83957e+07	926.817	14.7748	0.0251967	Level 2 (based MS and MS-MS match)
TG(18:0_18:1_22:5)	8.76945e+07	8.98123e+07	5.53256e+07	1.08977e+07	1.44406e+07	1.68934e+07	952.832	14.7848	0.0270936	Level 2 (based MS and MS-MS match)
TG(18:0_18:0_18:1)	8.33663e+07	1.0056e+08	5.3434e+07	1.58959e+06	2.6873e+06	1.91333e+06	906.849	15.3453	0.0304162	Level 2 (based MS and MS-MS match)
TG(18:0_18:1_20:1)	8.9308e+07	1.06726e+08	6.32558e+07	1.24356e+06	1.74564e+06	1.32135e+06	932.864	15.342	0.021366	Level 2 (based MS and MS-MS match)
TG(18:0_18:1_22:6)	4.72993e+07	5.39367e+07	3.91656e+07	1.41965e+07	1.87046e+07	1.63229e+07	950.817	14.6889	0.0132107	Level 2 (based MS and MS-MS match)
TG(18:0_20:1_22:5)	1.58696e+07	1.74525e+07	1.15727e+07	783305	1.1359e+06	972409	980.864	15.0208	0.0151324	Level 2 (based MS and MS-MS match)
TG(18:0_18:1_20:0)	1.15081e+07	1.59412e+07	8.4556e+06	238202	305191	243491	934.88	15.6189	0.0327672	Level 2 (based MS and MS-MS match)
TG(18:0_22:5_22:5)	5.22346e+06	4.54116e+06	3.55229e+06	1.55574e+06	1.96282e+06	1.79392e+06	1000.83	14.4986	0.0260084	Level 2 (based MS and MS-MS match)
TG(18:0_22:1_22:5)	6.43161e+06	6.94107e+06	5.22841e+06	143992	155466	101077	1008.9	15.2569	0.00688476	Level 2 (based MS and MS-MS match)
TG(18:0_22:5_22:6)	3.55255e+06	3.26191e+06	2.47453e+06	2.1915e+06	2.74206e+06	2.36286e+06	998.817	14.3652	0.164171	Level 2 (based MS and MS-MS match)
TG(18:0_22:3_22:6)	4.29736e+06	3.97572e+06	2.70935e+06	901606	982988	1.05373e+06	1002.85	14.6624	0.0302869	Level 2 (based MS and MS-MS match)
TG(18:0_18:1_24:1)	7.67806e+06	1.03958e+07	6.12392e+06	31299	63795.6	37009	988.927	15.8688	0.0233651	Level 2 (based MS and MS-MS match)
TG(18:0_18:1_19:0)	3.15905e+06	3.58184e+06	2.37839e+06	185033	182606	185896	920.863	15.4803	0.0149003	Level 2 (based MS and MS-MS match)
TG(18:0_22:6_22:6)	803434	966025	617583	830476	1.06107e+06	1.24257e+06	996.802	14.2626	0.187755	Level 2 (based MS and MS-MS match)
TG(18:1_18:1_18:2)	2.41439e+08	2.80308e+08	1.88374e+08	3.36598e+07	4.74651e+07	4.35612e+07	900.802	14.6706	0.0163335	Level 2 (based MS and MS-MS match)
TG(18:1_18:1_20:1)	2.4636e+08	2.95216e+08	1.56912e+08	4.94083e+06	7.55172e+06	6.03184e+06	930.849	15.0992	0.0304307	Level 2 (based MS and MS-MS match)
TG(18:1_18:1_22:6)	6.61573e+07	6.87433e+07	5.04008e+07	2.53893e+07	3.3892e+07	3.15499e+07	948.801	14.432	0.0185949	Level 2 (based MS and MS-MS match)
TG(18:1_18:1_22:3)	6.18322e+07	7.49833e+07	4.99713e+07	3.86625e+06	5.22089e+06	4.39427e+06	954.848	14.9529	0.0150608	Level 2 (based MS and MS-MS match)
TG(18:1_18:1_22:5)	6.10919e+07	5.50977e+07	4.0789e+07	1.23371e+07	1.53047e+07	1.58848e+07	950.817	14.5338	0.0215301	Level 2 (based MS and MS-MS match)
TG(18:1_18:1_22:2)	5.7761e+07	6.97875e+07	4.50217e+07	1.33085e+06	1.78068e+06	1.43675e+06	956.864	15.1606	0.0158836	Level 2 (based MS and MS-MS match)
TG(18:1_18:1_22:1)	5.93166e+07	6.93087e+07	4.21538e+07	743373	1.02238e+06	904746	958.88	15.3486	0.0194333	Level 2 (based MS and MS-MS match)
TG(18:1_20:1_22:5)	2.00652e+07	2.01644e+07	1.26184e+07	2.28119e+06	2.82629e+06	3.41971e+06	978.848	14.818	0.0257605	Level 2 (based MS and MS-MS match)
TG(18:1_20:2_22:6)	1.50396e+07	1.35654e+07	9.50959e+06	4.99624e+06	6.31613e+06	6.41302e+06	974.817	14.4852	0.0459179	Level 2 (based MS and MS-MS match)
TG(18:1_20:1_22:6)	1.68198e+07	1.28431e+07	1.06754e+07	3.64456e+06	3.9773e+06	4.7775e+06	976.832	14.6591	0.0317072	Level 2 (based MS and MS-MS match)
TG(18:1_18:2_22:6)	9.56381e+06	1.1232e+07	7.62838e+06	8.33746e+06	1.04238e+07	9.21106e+06	946.786	14.2187	0.907894	Level 2 (based MS and MS-MS match)
TG(18:1_20:1_22:2)	1.8621e+07	2.01888e+07	1.367e+07	312290	386816	367707	984.895	15.3618	0.012878	Level 2 (based MS and MS-MS match)
TG(18:1_20:4_22:5)	9.45098e+06	1.04598e+07	7.00124e+06	7.81883e+06	8.70742e+06	8.16419e+06	972.801	14.2508	0.549561	Level 2 (based MS and MS-MS match)
TG(18:1_20:1_22:3)	1.34242e+07	1.67601e+07	1.17749e+07	384502	569268	467370	982.88	15.1855	0.0114888	Level 2 (based MS and MS-MS match)
TG(18:1_18:1_24:1)	2.02779e+07	2.91202e+07	1.50354e+07	190950	263137	231171	986.911	15.5873	0.0354298	Level 2 (based MS and MS-MS match)
TG(18:1_22:1_22:6)	3.92845e+06	4.50534e+06	2.80979e+06	357165	544522	566929	1004.86	14.9033	0.0209882	Level 2 (based MS and MS-MS match)
TG(18:1_22:1_22:5)	6.43906e+06	7.52415e+06	4.71293e+06	284242	377502	362526	1006.88	15.0241	0.0187046	Level 2 (based MS and MS-MS match)
TG(18:1_22:5_22:6)	2.11533e+06	2.3544e+06	2.22398e+06	2.55556e+06	3.55164e+06	2.49556e+06	996.802	14.1021	0.20054	Level 2 (based MS and MS-MS match)
TG(18:1_20:1_24:1)	5.42837e+06	6.27297e+06	3.96838e+06	210298	203853	171860	1014.94	15.8339	0.0174311	Level 2 (based MS and MS-MS match)
TG(18:1_22:6_22:6)	1.37121e+06	1.45322e+06	904657	1.54138e+06	1.65146e+06	1.82296e+06	994.786	13.9763	0.112431	Level 2 (based MS and MS-MS match)
TG(18:1_22:0_22:6)	1.75466e+06	2.21687e+06	1.78541e+06	71829.8	117505	102317	1006.88	15.1539	0.00630506	Level 2 (based MS and MS-MS match)
TG(18:1_22:5_24:0)	1.68162e+06	1.94603e+06	1.09946e+06	0	6667.5	0	1036.93	15.5223	0.0243292	Level 2 (based MS and MS-MS match)
TG(18:2_18:2_18:3)	2.34642e+07	2.00205e+07	1.06223e+07	4.46071e+06	1.05741e+07	5.51763e+06	894.755	13.9589	0.0817457	Level 2 (based MS and MS-MS match)
TG(18:2_18:3_18:3)	2.31355e+06	2.53901e+06	1.34685e+06	262193	2.08398e+06	481575	892.739	13.6807	0.186682	Level 2 (based MS and MS-MS match)
TG(19:0_20:1_20:3)	3.54904e+06	4.67014e+06	3.11358e+06	47772.7	80477.3	57101.6	970.879	15.2719	0.0151824	Level 2 (based MS and MS-MS match)
TG(20:5_20:5_20:5)	0	532451	0	0	29447.9	0	962.726	14.4795	0.4446	Level 2 (based MS and MS-MS match)
PE(36:1)	1.1168e+06	639122	955359	608172	563621	786361	746.57	12.2011	0.209122	Level 2 (based MS and MS-MS match)
PE(38:1)	6.32662e+06	7.24692e+06	5.16432e+06	2.86059e+06	2.17681e+06	2.93554e+06	774.601	12.2494	0.0164231	Level 2 (based MS and MS-MS match)
PE(42:4)	1.07018e+07	1.14424e+07	1.12486e+07	9.44465e+06	9.58214e+06	7.90093e+06	824.615	11.8816	0.0420014	Level 2 (based MS and MS-MS match)
PE(46:6)	989008	1.56298e+06	1.14887e+06	301119	347553	373833	876.648	12.6325	0.0331045	Level 2 (based MS and MS-MS match)
PEtOH(40:8)	2.15562e+07	1.66502e+07	2.24406e+07	1.9529e+07	2.27792e+07	1.49428e+07	790.537	9.90438	0.717167	Level 2 (based MS and MS-MS match)
PG(34:3)	3.04681e+06	2.8675e+06	2.46207e+06	2.18159e+06	2.43108e+06	2.57387e+06	762.529	9.38091	0.139268	Level 2 (based MS and MS-MS match)
PI(38:4)	2.49851e+06	2.63094e+06	1.76866e+06	1.78861e+07	1.81083e+07	1.97438e+07	904.59	10.3849	0.000215732	Level 2 (based MS and MS-MS match)
PI(38:5)	7.62014e+06	7.13297e+06	7.0212e+06	2.3228e+07	2.34821e+07	2.78666e+07	902.575	9.7319	0.0065971	Level 2 (based MS and MS-MS match)
Plasmanyl-PE(40:5)	5.8251e+06	5.40208e+06	7.39451e+06	7.34561e+06	7.8628e+06	8.08278e+06	780.591	11.6442	0.111195	Level 2 (based MS and MS-MS match)
Plasmanyl-PE(38:1)	1.82073e+06	2.14222e+06	1.78705e+06	1.41428e+06	1.36079e+06	1.26546e+06	760.622	12.6325	0.0253597	Level 2 (based MS and MS-MS match)
Plasmanyl-PE(40:2)	1.65112e+06	1.59201e+06	1.55988e+06	527748	511282	461776	786.635	12.6295	1.06149e-05	Level 2 (based MS and MS-MS match)
PMeOH(35:4)	5.0369e+06	4.55795e+06	5.16167e+06	5.03929e+06	3.94514e+06	4.27025e+06	714.505	9.75676	0.267636	Level 2 (based MS and MS-MS match)
PMeOH(37:6)	3.48231e+06	4.57411e+06	4.06807e+06	2.77302e+06	3.05931e+06	3.65244e+06	738.505	9.40448	0.0999326	Level 2 (based MS and MS-MS match)
Cer-AS(d18:2/16:0)	777718	675875	636596	728604	650118	783777	596.491	10.2238	0.695281	Level 2 (based MS and MS-MS match)
Cer-NDS(d18:0/16:0)	2.07951e+06	2.08637e+06	2.46473e+06	1.21751e+06	1.11633e+06	1.31939e+06	584.527	11.4548	0.00714114	Level 2 (based MS and MS-MS match)
Cer-NS(d18:2/24:0)	5.48429e+07	9.65536e+07	4.74859e+07	4.08918e+07	4.70521e+07	4.95641e+07	692.62	12.9071	0.311518	Level 2 (based MS and MS-MS match)
Cer-NS(d18:1/23:1)	6.86786e+06	6.80193e+06	6.70582e+06	3.94675e+06	4.52228e+06	4.60527e+06	678.605	12.6244	0.00523128	Level 2 (based MS and MS-MS match)
Cer-NS(d17:1/16:0)	2.89005e+06	3.19289e+06	2.94178e+06	3.59923e+06	3.87744e+06	3.96265e+06	568.496	10.857	0.00543268	Level 2 (based MS and MS-MS match)
Cer-NS(d18:2/18:0)	2.92405e+06	2.75872e+06	2.55901e+06	3.20809e+06	3.00798e+06	3.77817e+06	608.527	11.3114	0.110969	Level 2 (based MS and MS-MS match)
Cer-NS(d18:2/24:2)	990898	1.01131e+06	1.72907e+06	1.93994e+06	1.94863e+06	2.27945e+06	688.588	12.0312	0.0607712	Level 2 (based MS and MS-MS match)
Cer-NS(d18:2/14:0)	1.87584e+06	1.81675e+06	1.71487e+06	1.39852e+06	1.26694e+06	1.54236e+06	552.463	9.76133	0.0193337	Level 2 (based MS and MS-MS match)
Cer-NS(d18:2/22:1)	1.35211e+06	1.10372e+06	1.17973e+06	1.34486e+06	1.46334e+06	1.56051e+06	662.573	11.9299	0.0658946	Level 2 (based MS and MS-MS match)
Cer-NS(d18:2/23:1)	1.2771e+06	1.11871e+06	1.23515e+06	1.26237e+06	1.96159e+06	1.66096e+06	676.588	12.197	0.169485	Level 2 (based MS and MS-MS match)
Cer-NS(d18:2/20:0)	902688	788859	778274	1.13005e+06	1.23361e+06	1.3375e+06	636.557	11.9332	0.00704091	Level 2 (based MS and MS-MS match)
Cer-NS(d18:1/17:0)	871781	665441	691935	1.0395e+06	955637	1.08619e+06	596.527	11.5292	0.0284556	Level 2 (based MS and MS-MS match)
Cer-NS(d16:1/22:0)	695329	773808	725095	695659	817474	846149	638.573	12.4193	0.365412	Level 2 (based MS and MS-MS match)
Cer-NS(d19:2/22:0)	690579	715903	837080	502414	599497	580378	678.605	12.4292	0.0326127	Level 2 (based MS and MS-MS match)
Cer-NS(d18:2/17:0)	425744	383509	473718	604043	472072	588444	594.511	10.9661	0.0723276	Level 2 (based MS and MS-MS match)
Cer-NS(d18:2/16:1)	565952	567452	495211	458667	424425	426434	578.48	10.0651	0.0303658	Level 2 (based MS and MS-MS match)
Cer-NS(d17:1/22:0)	315166	321749	335584	212452	279880	264732	652.589	12.664	0.062203	Level 2 (based MS and MS-MS match)
DMPE(16:0_18:1)	1.65808e+06	1.58505e+06	1.6956e+06	1.22393e+06	1.44838e+06	1.25856e+06	744.555	10.9306	0.0250825	Level 2 (based MS and MS-MS match)
DMPE(16:0_16:1)	1.64905e+06	1.70909e+06	1.52046e+06	975961	928597	1.06663e+06	716.525	10.2842	0.00115671	Level 2 (based MS and MS-MS match)
DMPE(16:1_18:1)	1.38551e+06	1.34304e+06	1.30116e+06	470880	598628	607329	742.541	10.4886	0.000465865	Level 2 (based MS and MS-MS match)
DMPE(17:1_18:1)	1.37511e+06	1.33075e+06	1.83348e+06	884648	1.20638e+06	1.2569e+06	756.556	11.4718	0.12283	Level 2 (based MS and MS-MS match)
DMPE(18:1_18:1)	1.94648e+06	1.54049e+06	1.77123e+06	871891	837704	1.14274e+06	770.571	11.065	0.00687361	Level 2 (based MS and MS-MS match)
DMPE(18:1_22:6)	1.15528e+06	1.19335e+06	1.08765e+06	1.22472e+06	1.1263e+06	983034	816.557	10.1875	0.689375	Level 2 (based MS and MS-MS match)
DMPE(18:1_22:2)	1.25604e+06	1.29036e+06	1.14014e+06	494743	497882	533852	824.616	12.2872	0.00230023	Level 2 (based MS and MS-MS match)
DMPE(18:0_18:1)	832330	960774	750679	341773	390384	407322	772.587	11.6015	0.0107454	Level 2 (based MS and MS-MS match)
DMPE(20:3_20:4)	714935	612359	617158	379117	512937	492752	816.557	11.0536	0.0269808	Level 2 (based MS and MS-MS match)
DMPE(20:1_20:3)	272497	340139	318861	91261.7	176073	177307	822.6	12.139	0.0123922	Level 2 (based MS and MS-MS match)
DMPE(20:4_22:1)	150460	167029	143800	54907.9	66259.1	70223.2	848.617	12.4688	0.000836621	Level 2 (based MS and MS-MS match)
LPI(18:0)	26280.2	12594.5	14475.9	1.37996e+06	1.14169e+06	1.68168e+06	599.32	3.96973	0.0124683	Level 2 (based MS and MS-MS match)
LPI(18:1)	231314	217819	203162	3.66734e+06	3.62394e+06	3.58873e+06	597.305	2.39932	5.98888e-06	Level 2 (based MS and MS-MS match)
LPI(20:3)	291746	272019	226843	2.78762e+06	2.64403e+06	2.66886e+06	621.305	2.29922	3.94448e-05	Level 2 (based MS and MS-MS match)
LPI(20:4)	166786	162883	134686	3.43603e+06	3.36401e+06	3.27018e+06	619.289	1.66963	0.000126364	Level 2 (based MS and MS-MS match)
LPS(18:1)	67965.8	67217.6	61133.2	1.50817e+06	1.38704e+06	1.56474e+06	522.284	2.43929	0.00133525	Level 2 (based MS and MS-MS match)
MMPE(16:1_22:5)	1.13255e+06	1.17693e+06	1.36719e+06	775307	816473	875232	776.525	10.6809	0.0189942	Level 2 (based MS and MS-MS match)
MMPE(16:0_20:3)	1.20345e+06	1.21227e+06	1.10196e+06	697665	711132	688831	754.539	11.3483	0.00443248	Level 2 (based MS and MS-MS match)
MMPE(16:0_16:1)	436555	698520	510207	385160	321784	421073	702.51	10.8387	0.146183	Level 2 (based MS and MS-MS match)
MMPE(18:0_20:3)	1.83937e+06	1.96791e+06	1.85334e+06	1.06344e+06	1.08959e+06	1.14731e+06	782.57	11.7501	0.000274512	Level 2 (based MS and MS-MS match)
MMPE(18:1_18:1)	616930	681405	671494	340401	402114	384138	756.555	11.6588	0.000512662	Level 2 (based MS and MS-MS match)
MMPE(18:0_18:1)	462705	514277	445845	233623	219759	276472	758.571	11.998	0.00114695	Level 2 (based MS and MS-MS match)
OxPC(16:0_18:0(1O(1Cyc)))	4.35845e+06	4.35186e+06	4.21479e+06	2.88515e+06	3.36189e+06	3.3725e+06	820.57	8.78261	0.0147896	Level 2 (based MS and MS-MS match)
OxPC(16:0_18:1(OH))	1.273e+06	1.30766e+06	991579	674903	745680	714892	820.573	10.1446	0.0364234	Level 2 (based MS and MS-MS match)
OxPC(16:0_16:1(OH))	580472	860410	801632	603487	616032	471486	792.539	8.55723	0.151734	Level 2 (based MS and MS-MS match)
PA(16:0_18:1)	1.4744e+06	762344	833188	687098	416920	988241	673.483	10.49	0.315052	Level 2 (based MS and MS-MS match)
PA(16:1_18:1)	524430	491955	468610	623434	662929	765279	671.467	10.0269	0.0335849	Level 2 (based MS and MS-MS match)
PA(18:1_18:1)	1.7731e+06	968591	969606	839891	538241	1.37233e+06	699.499	10.5596	0.427069	Level 2 (based MS and MS-MS match)
PC(14:1_18:1)	3.40643e+07	4.41116e+07	4.57404e+07	2.07822e+07	3.8002e+07	3.53634e+07	774.531	10.0435	0.209739	Level 2 (based MS and MS-MS match)
PC(15:0_18:0)	2.89673e+06	3.48187e+06	2.77638e+06	2.14477e+06	1.92687e+06	2.18581e+06	792.578	11.0927	0.0348616	Level 2 (based MS and MS-MS match)
PC(15:1_18:2)	1.62246e+06	1.67192e+06	1.63733e+06	1.41167e+06	1.36307e+06	1.29224e+06	786.529	9.73315	0.00669416	Level 2 (based MS and MS-MS match)
PC(17:0_22:4)	2.18164e+06	3.5791e+06	3.41516e+06	3.08835e+06	3.19248e+06	2.44936e+06	868.608	11.1175	0.784936	Level 2 (based MS and MS-MS match)
PC(17:0_22:1)	890011	1.02281e+06	828651	268158	308431	324099	874.654	12.3978	0.00537212	Level 2 (based MS and MS-MS match)
PC(17:1_20:3)	8.28113e+06	7.77461e+06	7.89674e+06	7.25164e+06	6.47715e+06	3.78507e+06	840.577	10.553	0.175384	Level 2 (based MS and MS-MS match)
PC(17:1_20:2)	7.31694e+06	6.81182e+06	6.77053e+06	6.24631e+06	6.29711e+06	6.41851e+06	842.591	10.8486	0.056981	Level 2 (based MS and MS-MS match)
PC(17:1_22:2)	4.12797e+06	2.44814e+06	3.95878e+06	3.30791e+06	3.39875e+06	3.72004e+06	870.623	11.471	0.953023	Level 2 (based MS and MS-MS match)
PC(17:1_24:1)	1.37397e+06	1.53919e+06	1.36752e+06	446242	513990	564624	900.669	12.3948	0.000469752	Level 2 (based MS and MS-MS match)
PC(18:0_22:4)	1.36614e+07	1.32437e+07	1.33157e+07	1.26439e+07	1.10356e+07	1.14612e+07	882.623	11.4412	0.0634889	Level 2 (based MS and MS-MS match)
PC(18:1_22:2)	1.68965e+07	1.64021e+07	1.45815e+07	8.34082e+06	8.88056e+06	9.28785e+06	884.638	11.7102	0.00447311	Level 2 (based MS and MS-MS match)
PC(18:2_24:1)	1.24286e+07	1.28984e+07	1.04879e+07	4.30195e+06	4.66847e+06	4.54654e+06	912.669	12.1688	0.00861242	Level 2 (based MS and MS-MS match)
PC(19:0_22:5)	497907	533585	478150	498356	513253	512255	894.625	11.299	0.802114	Level 2 (based MS and MS-MS match)
PC(20:0_22:6)	324145	251043	361646	414940	405236	406480	906.624	11.4479	0.0955881	Level 2 (based MS and MS-MS match)
PC(20:1_22:3)	4.27584e+06	4.04015e+06	3.72782e+06	3.75891e+06	4.06828e+06	3.6694e+06	910.653	11.8483	0.415636	Level 2 (based MS and MS-MS match)
PC(20:1_22:4)	1.46268e+06	1.34772e+06	1.13657e+06	1.20689e+06	1.26535e+06	1.20144e+06	908.639	11.4684	0.442234	Level 2 (based MS and MS-MS match)
PC(20:1_24:1)	2.18001e+06	2.72455e+06	1.81258e+06	261055	328949	326870	942.716	13.0708	0.0176939	Level 2 (based MS and MS-MS match)
PC(20:3_24:0)	618707	717482	563569	191564	186344	178055	940.701	12.9043	0.00953384	Level 2 (based MS and MS-MS match)
PC(20:5_24:0)	220100	275504	262025	136254	157415	189321	936.669	12.3683	0.0159325	Level 2 (based MS and MS-MS match)
PC(22:4_22:6)	534616	616322	702938	719424	728159	675931	926.591	9.97363	0.198291	Level 2 (based MS and MS-MS match)
PC(22:5_24:0)	741532	904374	872373	281725	323715	328422	964.7	12.669	0.0053772	Level 2 (based MS and MS-MS match)
PE(14:0_20:4)	616604	559242	604205	434834	501262	408006	710.477	9.75138	0.0166172	Level 2 (based MS and MS-MS match)
PE(17:1_18:1)	1.87797e+06	1.8854e+06	1.90162e+06	1.52473e+06	1.62674e+06	1.44894e+06	728.525	10.9144	0.0189135	Level 2 (based MS and MS-MS match)
PE(18:0_20:1)	1.13668e+06	1.18129e+06	1.02097e+06	490826	470390	570995	772.586	12.2449	0.000992322	Level 2 (based MS and MS-MS match)
PE(18:1_20:1)	1.08972e+07	1.07531e+07	9.89702e+06	5.36584e+06	5.54472e+06	5.54002e+06	770.57	11.805	0.00294218	Level 2 (based MS and MS-MS match)
PE(18:1_20:3)	1.724e+06	2.5047e+06	2.06558e+06	2.11263e+06	1.43592e+06	2.25723e+06	766.54	10.89	0.656667	Level 2 (based MS and MS-MS match)
PE(20:2_22:3)	1.23046e+06	1.28946e+06	1.21591e+06	706270	738313	779752	820.587	11.7668	8.51639e-05	Level 2 (based MS and MS-MS match)
PE(20:2_22:6)	885791	876185	865653	494210	560828	522224	814.541	10.5663	0.00152222	Level 2 (based MS and MS-MS match)
PE(22:2_22:3)	1.00578e+06	1.04057e+06	950756	422223	401201	464426	848.616	12.2597	0.000120662	Level 2 (based MS and MS-MS match)
PE(22:6_22:6)	310349	266972	349942	439003	420896	475254	834.508	9.42244	0.0127505	Level 2 (based MS and MS-MS match)
PE(22:6_24:1)	403131	400135	426751	182555	212602	209080	872.617	12.1141	8.80399e-05	Level 2 (based MS and MS-MS match)
PE(22:6_24:0)	394600	464770	381919	152929	161824	182007	874.632	12.6227	0.00603991	Level 2 (based MS and MS-MS match)
PG(14:0_18:1)	1.01056e+06	1.3242e+06	1.22298e+06	556924	852680	968306	719.486	9.75635	0.0670375	Level 2 (based MS and MS-MS match)
PG(16:0_22:6)	1.89178e+06	1.66213e+06	2.02985e+06	2.34876e+06	2.5226e+06	2.52015e+06	793.502	9.09043	0.015046	Level 2 (based MS and MS-MS match)
PG(16:0_16:1)	945715	788200	766849	756824	712191	662267	719.486	9.94533	0.147613	Level 2 (based MS and MS-MS match)
PG(16:0_20:4)	441688	457358	450749	339101	366323	374964	769.503	9.82589	0.00673998	Level 2 (based MS and MS-MS match)
PG(16:1_22:6)	3.43886e+06	3.17658e+06	3.18572e+06	2.93555e+06	3.15674e+06	3.32284e+06	791.486	8.42679	0.41726	Level 2 (based MS and MS-MS match)
PG(16:1_18:2)	1.21671e+06	1.32174e+06	1.15021e+06	1.30112e+06	1.41284e+06	712808	743.487	9.11518	0.729764	Level 2 (based MS and MS-MS match)
PG(16:1_16:1)	940357	931612	938618	210480	704548	735220	717.471	8.50949	0.150712	Level 2 (based MS and MS-MS match)
PG(17:1_18:1)	1.16353e+06	1.20224e+06	1.19925e+06	1.03231e+06	1.23686e+06	1.20638e+06	759.519	9.71657	0.688214	Level 2 (based MS and MS-MS match)
PG(18:0_18:1)	1.38643e+06	1.46476e+06	1.29895e+06	1.04497e+06	1.28544e+06	1.35096e+06	775.551	10.6294	0.232429	Level 2 (based MS and MS-MS match)
PG(18:0_22:6)	626118	605608	603993	712244	799078	818471	821.535	9.86733	0.0322382	Level 2 (based MS and MS-MS match)
PG(18:1_22:5)	4.65895e+06	4.38585e+06	4.38456e+06	4.43736e+06	4.96325e+06	5.05067e+06	821.534	9.44734	0.210993	Level 2 (based MS and MS-MS match)
PG(18:1_20:4)	2.6292e+06	2.6133e+06	2.57351e+06	2.65877e+06	2.87369e+06	3.19328e+06	795.518	9.40255	0.18881	Level 2 (based MS and MS-MS match)
PG(18:1_20:3)	1.75956e+06	1.79192e+06	1.59475e+06	1.43172e+06	1.64507e+06	1.65684e+06	797.535	9.75967	0.224572	Level 2 (based MS and MS-MS match)
PG(18:1_20:2)	2.11226e+06	1.71977e+06	1.64006e+06	1.44547e+06	1.63183e+06	1.67543e+06	799.552	10.1859	0.23904	Level 2 (based MS and MS-MS match)
PG(18:1_20:1)	1.8723e+06	2.03942e+06	1.72438e+06	1.14506e+06	1.29914e+06	1.33202e+06	801.567	10.6576	0.00744053	Level 2 (based MS and MS-MS match)
PG(18:1_20:5)	1.2816e+06	1.48434e+06	1.41422e+06	1.13037e+06	1.20526e+06	1.34229e+06	793.502	8.89528	0.123318	Level 2 (based MS and MS-MS match)
PG(18:2_22:6)	1.81516e+06	1.58585e+06	1.74656e+06	1.65355e+06	1.71071e+06	1.78412e+06	817.502	8.70121	0.997437	Level 2 (based MS and MS-MS match)
PG(20:1_22:6)	471248	454611	446742	465273	452570	477515	847.551	9.92871	0.498374	Level 2 (based MS and MS-MS match)
PG(20:2_22:6)	1.42767e+06	1.23172e+06	1.19444e+06	1.34427e+06	1.42353e+06	1.49046e+06	845.534	9.36616	0.199668	Level 2 (based MS and MS-MS match)
PG(20:3_22:6)	738315	657267	666521	638199	743823	663869	843.518	8.89364	0.901389	Level 2 (based MS and MS-MS match)
PG(20:4_22:6)	822621	731927	796300	887833	864982	868376	841.502	8.47743	0.0703983	Level 2 (based MS and MS-MS match)
PG(22:5_22:6)	2.1553e+06	1.75079e+06	1.94103e+06	2.24604e+06	2.30412e+06	2.2832e+06	867.518	8.53526	0.10358	Level 2 (based MS and MS-MS match)
PG(22:6_22:6)	4.06405e+06	3.39871e+06	3.76819e+06	4.12546e+06	3.93721e+06	4.06316e+06	865.502	8.27207	0.257683	Level 2 (based MS and MS-MS match)
PI(16:0_20:4)	488600	494599	434430	2.66739e+06	2.79948e+06	2.94148e+06	857.517	9.63875	0.000654603	Level 2 (based MS and MS-MS match)
PI(16:0_20:5)	95092.4	121452	114186	866039	917177	994167	855.502	9.10198	0.00141955	Level 2 (based MS and MS-MS match)
PI(16:0_20:3)	68910	74405.3	36359.6	321669	312319	390761	859.535	10.1908	0.00236396	Level 2 (based MS and MS-MS match)
PI(16:1_18:1)	547659	572062	510733	2.53742e+06	2.79135e+06	2.89107e+06	833.518	9.65862	0.00179758	Level 2 (based MS and MS-MS match)
PI(18:0_20:4)	1.66787e+06	1.70347e+06	1.47272e+06	6.81596e+06	7.16555e+06	7.77541e+06	885.551	10.3836	0.00144818	Level 2 (based MS and MS-MS match)
PI(18:0_20:5)	542201	657206	671736	3.1313e+06	2.70425e+06	3.89556e+06	883.534	9.90714	0.0161851	Level 2 (based MS and MS-MS match)
PI(18:0_20:3)	309218	337884	276565	1.37785e+06	1.34101e+06	1.35451e+06	887.567	10.6443	6.92542e-06	Level 2 (based MS and MS-MS match)
PI(18:0_22:5)	160557	123623	149619	707272	716871	862725	911.568	10.3885	0.00487545	Level 2 (based MS and MS-MS match)
PI(18:1_20:4)	3.16256e+06	2.65541e+06	2.70737e+06	1.12301e+07	1.25657e+07	1.31981e+07	883.534	9.72817	0.0021244	Level 2 (based MS and MS-MS match)
PI(18:1_18:1)	896579	881085	645658	3.74256e+06	3.93554e+06	4.1215e+06	861.551	10.3853	4.07357e-05	Level 2 (based MS and MS-MS match)
PI(18:1_20:5)	543753	546614	582087	2.93837e+06	3.2073e+06	3.44015e+06	881.517	9.21085	0.00283839	Level 2 (based MS and MS-MS match)
PI(18:1_20:3)	429610	370405	360324	1.37035e+06	1.31061e+06	1.36762e+06	885.55	10.2645	5.51298e-06	Level 2 (based MS and MS-MS match)
PI(18:1_22:5)	263883	221759	264862	1.18895e+06	1.31334e+06	1.32512e+06	909.55	9.74807	0.000726228	Level 2 (based MS and MS-MS match)
PI(18:1_18:2)	208773	239143	203683	860436	896945	937626	859.534	9.90052	0.000126887	Level 2 (based MS and MS-MS match)
PI(18:1_22:6)	190385	172096	178011	831353	922650	929641	907.534	9.52657	0.00152039	Level 2 (based MS and MS-MS match)
Plasmanyl-PC(O-18:1/16:0)	3.049e+08	3.12423e+08	2.64219e+08	1.55998e+08	1.62621e+08	1.59462e+08	790.597	11.3638	0.0111789	Level 2 (based MS and MS-MS match)
Plasmanyl-PC(O-18:1/18:1)	9.92039e+07	9.67238e+07	8.79814e+07	6.11096e+07	6.399e+07	6.51218e+07	816.613	11.426	0.00644998	Level 2 (based MS and MS-MS match)
Plasmanyl-PC(O-16:0/16:1)	6.80069e+07	7.0749e+07	6.65017e+07	4.3106e+07	4.61523e+07	4.3757e+07	762.567	10.7723	0.000167665	Level 2 (based MS and MS-MS match)
Plasmanyl-PC(O-18:0/18:1)	7.62478e+07	8.45983e+07	6.61203e+07	2.98171e+07	3.30341e+07	3.3106e+07	818.628	11.9914	0.0120396	Level 2 (based MS and MS-MS match)
Plasmanyl-PC(O-18:1/22:6)	1.89115e+07	1.84392e+07	1.97279e+07	2.02e+07	2.0549e+07	2.10573e+07	862.598	10.6045	0.0315491	Level 2 (based MS and MS-MS match)
Plasmanyl-PC(O-16:1/20:4)	1.06924e+07	9.98411e+06	1.00205e+07	1.04201e+07	1.06233e+07	1.05266e+07	810.567	10.6576	0.333093	Level 2 (based MS and MS-MS match)
Plasmanyl-PC(O-18:1/22:1)	1.48614e+07	1.51762e+07	1.21911e+07	3.34422e+06	3.81662e+06	3.8074e+06	872.675	12.5151	0.00694508	Level 2 (based MS and MS-MS match)
Plasmanyl-PC(O-16:1/16:0)	8.08355e+06	8.54622e+06	7.7946e+06	5.1596e+06	5.45294e+06	5.0066e+06	762.567	11.2507	0.000934389	Level 2 (based MS and MS-MS match)
Plasmanyl-PC(O-18:0/17:1)	8.56476e+06	9.29874e+06	7.67598e+06	4.57442e+06	4.95051e+06	5.06678e+06	804.613	11.7003	0.0104709	Level 2 (based MS and MS-MS match)
Plasmanyl-PC(O-16:0/17:1)	6.92964e+06	7.67102e+06	6.77643e+06	4.78339e+06	5.22723e+06	5.24773e+06	776.582	11.0763	0.00674016	Level 2 (based MS and MS-MS match)
Plasmanyl-PC(O-18:1/20:5)	4.96549e+06	4.56037e+06	4.40624e+06	5.23038e+06	5.2809e+06	5.72437e+06	836.581	10.3363	0.0286463	Level 2 (based MS and MS-MS match)
Plasmanyl-PC(O-16:1/20:3)	4.51213e+06	4.30334e+06	3.6676e+06	3.16891e+06	3.46005e+06	3.26083e+06	812.583	11.162	0.0640905	Level 2 (based MS and MS-MS match)
Plasmanyl-PC(O-16:1/22:1)	3.64413e+06	4.279e+06	3.45175e+06	1.28588e+06	1.37567e+06	1.4598e+06	844.643	12.4143	0.00846318	Level 2 (based MS and MS-MS match)
Plasmanyl-PC(O-16:0/24:1)	3.27946e+06	3.68871e+06	2.56275e+06	410876	500729	525659	874.69	12.9898	0.0137774	Level 2 (based MS and MS-MS match)
Plasmanyl-PC(O-16:0/12:0)	1.35991e+06	1.5072e+06	1.28089e+06	910750	1.01306e+06	938387	708.519	9.88888	0.0117786	Level 2 (based MS and MS-MS match)
Plasmanyl-PC(O-20:1/22:3)	1.68659e+06	1.60182e+06	1.46847e+06	615609	688889	732945	896.674	12.1588	0.000965874	Level 2 (based MS and MS-MS match)
Plasmanyl-PC(O-20:1/22:6)	1.14596e+06	1.153e+06	1.13351e+06	836898	860000	907196	890.627	11.7518	0.003408	Level 2 (based MS and MS-MS match)
Plasmanyl-PE(O-16:0/18:1)	843172	1.00475e+06	926271	980118	986888	994188	702.546	11.6045	0.312941	Level 2 (based MS and MS-MS match)
Plasmanyl-PS(O-18:0/18:1)	1.05933e+06	1.15766e+06	862309	888802	874158	843179	774.567	10.5613	0.208711	Level 2 (based MS and MS-MS match)
Plasmanyl-PS(O-18:0/16:0)	908722	979194	924523	681561	803963	903583	748.551	10.4884	0.14903	Level 2 (based MS and MS-MS match)
Plasmanyl-PC(O-16:0/20:0)	966542	999242	988503	338614	423419	383335	820.643	12.4886	0.000448298	Level 2 (based MS and MS-MS match)
Plasmanyl-PC(O-22:0/20:4)	721712	1.07632e+06	816158	374186	432181	461450	896.674	12.5416	0.044866	Level 2 (based MS and MS-MS match)
Plasmanyl-PC(O-20:1/20:4)	789643	646984	706510	654593	600633	665429	866.627	11.9116	0.208507	Level 2 (based MS and MS-MS match)
Plasmanyl-PE(O-18:0/18:1)	807289	748065	404815	303220	290973	315579	730.576	11.379	0.107521	Level 2 (based MS and MS-MS match)
Plasmenyl-PE(P-16:0/20:1)	1.94434e+07	2.03174e+07	1.83465e+07	1.04138e+07	1.06014e+07	1.05492e+07	728.56	12.0627	0.00384556	Level 2 (based MS and MS-MS match)
Plasmenyl-PE(P-18:0/20:3)	1.50411e+07	1.40362e+07	1.26851e+07	7.4504e+06	7.89443e+06	8.90292e+06	752.56	11.9432	0.00364059	Level 2 (based MS and MS-MS match)
Plasmenyl-PC(P-18:1/16:1)	5.59975e+06	5.46762e+06	5.57181e+06	4.28912e+06	4.7036e+06	3.97013e+06	786.567	10.7806	0.0253515	Level 2 (based MS and MS-MS match)
Plasmenyl-LPE(P-18:1)	3.69245e+06	2.76096e+06	2.77261e+06	6.19236e+06	5.20821e+06	7.85075e+06	462.299	4.39005	0.035279	Level 2 (based MS and MS-MS match)
Plasmenyl-LPE(P-16:0)	2.8077e+06	2.40855e+06	2.27766e+06	6.63527e+06	5.92537e+06	8.11504e+06	436.283	4.08582	0.0163621	Level 2 (based MS and MS-MS match)
Plasmenyl-PS(P-20:1/22:5)	3.40264e+06	3.12675e+06	3.37061e+06	2.9094e+06	2.94737e+06	2.93042e+06	846.563	11.8266	0.0489619	Level 2 (based MS and MS-MS match)
Plasmenyl-LPE(P-18:0)	2.07041e+06	1.821e+06	1.73011e+06	4.30911e+06	3.97503e+06	4.93206e+06	464.314	5.9628	0.00647754	Level 2 (based MS and MS-MS match)
Plasmenyl-LPC(P-16:0)	2.05174e+06	1.6084e+06	1.70841e+06	3.12952e+06	3.30987e+06	3.93593e+06	524.335	3.76844	0.0084454	Level 2 (based MS and MS-MS match)
Plasmenyl-PC(P-18:1/17:0)	2.51798e+06	2.3815e+06	2.25354e+06	1.54846e+06	1.49335e+06	1.75102e+06	802.598	11.4939	0.00198556	Level 2 (based MS and MS-MS match)
Plasmenyl-LPC(P-18:0)	1.41885e+06	1.23714e+06	1.27775e+06	1.98493e+06	1.9778e+06	2.3304e+06	552.367	5.62532	0.010179	Level 2 (based MS and MS-MS match)
Plasmenyl-PE(P-20:1/22:4)	1.6095e+06	1.55854e+06	1.57994e+06	785374	884460	896374	804.592	11.9682	0.000608327	Level 2 (based MS and MS-MS match)
Plasmenyl-LPC(P-18:1)	964322	771635	883346	1.62566e+06	1.57059e+06	2.05114e+06	550.351	4.08333	0.0188895	Level 2 (based MS and MS-MS match)
Plasmenyl-PS(P-16:0/22:4)	1.08527e+06	1.15837e+06	1.05264e+06	1.24947e+06	1.19686e+06	1.23729e+06	794.532	11.6473	0.0352992	Level 2 (based MS and MS-MS match)
Plasmenyl-PS(P-20:1/20:5)	1.10774e+06	975040	1.08838e+06	1.47301e+06	1.22769e+06	1.43502e+06	818.534	11.5004	0.0325454	Level 2 (based MS and MS-MS match)
Plasmenyl-PE(P-16:0/16:1)	1.39298e+06	1.48299e+06	1.23933e+06	759248	984539	897982	672.498	10.8982	0.00722695	Level 2 (based MS and MS-MS match)
Plasmenyl-PS(P-20:1/22:6)	887107	856752	928788	1.29996e+06	1.19089e+06	1.3666e+06	844.548	11.524	0.00845504	Level 2 (based MS and MS-MS match)
Plasmenyl-PS(P-20:0/20:1)	1.15555e+06	1.16748e+06	1.00803e+06	795573	865493	867510	828.615	11.5899	0.0205733	Level 2 (based MS and MS-MS match)
Plasmenyl-PE(P-18:1/17:1)	1.09723e+06	1.08257e+06	1.06804e+06	764605	762510	781933	712.53	11.2759	1.62992e-05	Level 2 (based MS and MS-MS match)
Plasmenyl-PE(P-16:0/18:3)	1.03292e+06	1.00262e+06	879356	595040	618082	587729	696.499	10.7506	0.0131014	Level 2 (based MS and MS-MS match)
Plasmenyl-LPE(P-20:0)	586232	544654	535849	783320	724958	751420	492.346	7.58101	0.00102709	Level 2 (based MS and MS-MS match)
Plasmenyl-PC(P-16:1/14:0)	790879	825156	790428	581905	563281	524722	732.519	9.91548	0.000540788	Level 2 (based MS and MS-MS match)
Plasmenyl-PE(P-20:0/22:6)	735970	700590	788412	372719	469498	464615	802.577	11.9182	0.00194342	Level 2 (based MS and MS-MS match)
Plasmenyl-PE(P-20:1/22:6)	571927	639370	446510	500175	415191	533116	800.561	11.3571	0.364106	Level 2 (based MS and MS-MS match)
Plasmenyl-PE(P-20:1/22:5)	553062	524448	660750	384976	412654	345375	802.577	11.5604	0.0253579	Level 2 (based MS and MS-MS match)
Plasmenyl-PS(P-18:1/22:6)	386448	429919	401278	493910	423601	492261	816.519	11.1468	0.0909807	Level 2 (based MS and MS-MS match)
Plasmenyl-PS(P-16:0/20:3)	353840	343964	285889	496896	459682	425496	768.518	11.4973	0.0109186	Level 2 (based MS and MS-MS match)
Plasmenyl-PS(P-20:0/18:1)	73176.8	68095.2	55045.7	52891.2	49742.6	42709.5	800.581	11.4277	0.0674754	Level 2 (based MS and MS-MS match)
PS(16:0_18:1)	246628	237644	171945	1.14892e+06	1.17911e+06	1.17457e+06	760.515	10.4359	0.000118902	Level 2 (based MS and MS-MS match)
PS(18:0_18:1)	864944	779612	812522	3.78425e+06	3.52807e+06	3.9044e+06	788.547	11.0878	0.000906438	Level 2 (based MS and MS-MS match)
PS(18:0_20:4)	265762	256888	229443	1.27162e+06	1.31059e+06	1.25464e+06	810.53	10.5082	3.93544e-06	Level 2 (based MS and MS-MS match)
SM(d18:1/18:1)	225074	292505	294613	145238	111319	122825	773.581	10.558	0.013168	Level 2 (based MS and MS-MS match)
SM(d19:0/22:2)	1.4083e+06	3.15503e+06	2.56984e+06	932243	968037	916366	843.659	11.8999	0.107063	Level 2 (based MS and MS-MS match)
SM(31:1)	387373	376501	349940	262205	260503	261845	705.518	8.84447	0.00998399	Level 2 (based MS and MS-MS match)
SM(42:1)	1.72267e+06	1.65601e+06	1.8975e+06	693603	681123	576141	859.69	12.7268	0.000848055	Level 2 (based MS and MS-MS match)
SM(42:2)	440107	532342	430021	117079	127173	143941	857.674	12.0113	0.00662109	Level 2 (based MS and MS-MS match)
SM(44:3)	1.03583e+06	1.10126e+06	819553	225734	218389	255816	883.69	12.2607	0.0114497	Level 2 (based MS and MS-MS match)

## Sheet: Dysregulated lipid species
Lipid species dysregulated in MEFs during JEV infection (JEV/UI)
Classes	FC=JEV/UI	log2(FC)	p.ajusted
LPI(18:0)	145.71	7.187	0.00040367
LPS(18:1)	42.109	5.396	2.3194e-05
LPI(20:4)	40.347	5.3344	2.3194e-05
LPI(18:1)	30.921	4.9505	2.3194e-05
LPI(20:3)	19.063	4.2527	7.2641e-05
So(d16:1)	17.14	4.0993	8.2513e-05
PI160_205	15.5	3.9542	0.00023697
PI384	15.085	3.915	0.00020462
PI(16:0_20:4)	10.992	3.4584	4.2305e-06
PI(16:0_20:3)	10.719	3.422	0.00094589
PI(18:1_20:5)	10.553	3.3996	0.00021259
PS(18:0_22:6)	10.009	3.3233	0.0002797
PS(16:0_18:1)	9.9581	3.3159	0.00023697
PI(18:0_22:5)	9.6875	3.2761	0.00041374
PI(18:0_20:5)	9.5699	3.2585	0.00053628
PS(18:0_20:4)	9.4657	3.2427	3.8787e-05
PI(18:1_22:5)	9.3765	3.229	0.00034179
PI(16:1_18:1)	9.3325	3.2223	1.6352e-05
PI(18:1_22:6)	9.1627	3.1958	0.00018513
PI(18:1_18:1)	9.0719	3.1814	0.00020462
PS(18:1_22:6)	8.8903	3.1522	0.0049129
PS(18:0_18:1)	8.4335	3.0761	0.00023697
PI(18:0_20:4)	8.324	3.0573	1.6352e-05
PI(18:0_20:3)	8.1984	3.0353	3.2913e-05
PI(18:1_20:4)	8.0111	3.002	0.00025427
PI(18:1_18:2)	7.6674	2.9387	3.045e-05
PS(18:0_22:5)	6.7414	2.753	0.00029167
OxLPC(20:1(OOO))	6.5553	2.7127	0.052922
PI(18:1_20:3)	6.4635	2.6923	0.00025427
PI(38:5)	6.3236	2.6607	0.00023728
LPE(16:0)	5.1952	2.3772	0.00089416
Plasmenyl-LPE(P-16:0)	5.1029	2.3513	0.00057864
LPE(18:0)	4.8897	2.2897	0.00095296
LPC(22:6)	4.618	2.2073	0.0022242
Plasmenyl-LPE(P-18:0)	4.3504	2.1211	0.00041374
LPC(22:5)	4.0362	2.013	0.0042557
Plasmenyl-LPE(P-18:1)	3.8553	1.9469	0.0020451
LPC(17:0)	3.8467	1.9436	0.00082927
LPE(18:1)	3.7338	1.9007	0.0014683
Plasmenyl-LPC(P-18:1)	3.6849	1.8816	0.0012229
Plasmenyl-LPC(P-16:0)	3.5631	1.8331	0.00094398
Plasmanyl-LPC(O-18:0)	3.5034	1.8088	0.0012863
LPC(22:4)	3.2523	1.7015	0.0017646
LPC(20:4)	3.2381	1.6951	0.0052836
LPC(16:0)	3.1742	1.6664	0.0014845
Plasmanyl-PC(O-16:0/22:6)	3.1483	1.6546	0.023151
LPC(14:0)	3.107	1.6355	0.0023923
TG(16:0_20:4_22:6)	3.1018	1.6331	0.00070379
LPC(22:3)	3.0717	1.619	0.0024829
LPC(18:0)	3.0243	1.5966	0.00070379
Cer-NS(d18:2/24:2)	2.9969	1.5835	0.011546
TG(16:0_22:5_22:6)	2.9602	1.5657	0.0019736
Plasmenyl-LPC(P-18:0)	2.952	1.5617	0.00070379
LPE(22:6)	2.8562	1.5141	0.0038191
Plasmanyl-LPC(O-16:0)	2.8206	1.496	0.0023038
LPC(18:1)	2.8052	1.4881	0.0031209
Cer-NS(d18:2/20:0)	2.7682	1.469	0.00053834
PC(22:5_22:6)	2.7238	1.4456	0.001181
Cer-NS(d18:1/18:0)	2.7132	1.44	0.00046307
PC(22:4_22:5)	2.6861	1.4255	0.021042
LPC(15:0)	2.6779	1.4211	0.0017352
Plasmanyl-LPC(O-16:1)	2.6679	1.4157	0.0014406
LPC(16:1)	2.6672	1.4153	0.0024749
Plasmenyl-PS(P-20:1/22:6)	2.6611	1.412	0.0010327
AcCar(18-OH)	2.6583	1.4105	0.0025358
PE(22:6_22:6)	2.6407	1.4009	0.0031708
Plasmenyl-PS(P-16:0/20:3)	2.6172	1.388	0.00089416
PC(18:1_22:3)	2.607	1.3824	0.04338
PC(20:5_22:6)	2.6054	1.3815	0.00064899
LPC(20:1)	2.5768	1.3656	0.0035077
LPE(20:3)	2.5741	1.3641	0.0037043
Cer-NS(d18:1/17:0)	2.557	1.3545	0.0019156
PA(16:1_18:1)	2.5524	1.3518	0.00051359
PC(15:0_22:6)	2.5511	1.3511	0.00079276
LPC(20:3)	2.5406	1.3452	0.0018111
Plasmanyl-LPC(O-18:1)	2.5383	1.3439	0.0043918
BMP(16:0_22:6)	2.5382	1.3438	0.0034344
PC(22:6_22:6)	2.5374	1.3433	0.00068603
PC(15:0_20:5)	2.5373	1.3433	0.0011344
TG(18:1_22:6_22:6)	2.5137	1.3298	0.0023463
Plasmenyl-LPE(P-20:0)	2.5106	1.328	0.00064899
Cer-NS(d18:2/23:1)	2.4727	1.3061	0.0051211
PC(22:5_22:5)	2.4576	1.2972	0.0023947
PC(20:4_22:6)	2.4483	1.2918	0.00067886
TG(18:0_22:6_22:6)	2.4435	1.289	0.0041826
LPE(20:4)	2.4358	1.2844	0.0082611
PG(16:0_22:6)	2.4324	1.2824	0.0023723
PC(20:4_22:5)	2.419	1.2744	0.00070379
Plasmenyl-PS(P-20:1/20:5)	2.4071	1.2673	0.0024569
PC(20:5_22:5)	2.4046	1.2658	0.00098772
PC(20:0_22:6)	2.3996	1.2628	0.0073743
PC(17:0_22:6)	2.3884	1.256	0.0017156
Cer-NS(d18:2/17:0)	2.3869	1.2552	0.0056149
LPC(19:0)	2.3837	1.2532	0.0028642
Plasmanyl-PC(O-16:0/20:5)	2.3836	1.2532	0.00025427
TG(18:1_22:5_22:6)	2.3769	1.2491	0.0043918
PC(18:0_22:5)	2.3449	1.2295	0.00083956
Cer-NS(d17:1/16:0)	2.3444	1.2292	0.00034179
PG(18:0_22:6)	2.3426	1.2281	0.00051359
LPC(17:1)	2.336	1.224	0.010189
PE(19:0_20:4)	2.3305	1.2206	0.048127
PC(16:0_20:5)	2.3037	1.2039	0.00095296
Plasmenyl-PC(P-18:1/20:5)	2.2966	1.1995	0.00041374
Plasmanyl-PE(40:5)	2.2881	1.1941	0.006707
PC(16:0_22:6)	2.2709	1.1833	0.00064899
PC(18:0_22:6)	2.2537	1.1723	0.0018838
PC(17:1_20:4)	2.2495	1.1696	0.00067886
Cer-NS(d18:2/18:0)	2.2435	1.1657	0.0010005
Plasmanyl-PC(O-16:1/20:5)	2.2376	1.162	0.00045205
PC(16:0_18:1)	2.2375	1.1619	0.0073056
PC(17:1_22:6)	2.2316	1.1581	0.0020122
Cer-NS(d18:2/22:1)	2.2163	1.1482	0.00174
PC(14:0_20:5)	2.1927	1.1327	0.00079276
Plasmanyl-PC(O-18:0/22:6)	2.1918	1.1321	0.00046307
Cer-NS(d18:1/16:0)	2.1813	1.1252	0.00035124
DG(16:0_20:5)	2.18	1.1243	0.00174
PC(18:0_20:5)	2.1758	1.1216	0.0028409
DG(16:0_22:6)	2.159	1.1103	0.0018251
LPE(16:1)	2.1575	1.1093	0.0021884
PG(22:5_22:6)	2.1569	1.1089	0.002259
Plasmanyl-PC(O-18:0/20:4)	2.1557	1.1081	0.004777
Plasmanyl-PC(O-18:1/20:5)	2.1555	1.108	0.00052372
PC(17:0_22:5)	2.1508	1.1048	0.0017397
PC(18:1_20:5)	2.1505	1.1047	0.00035803
Plasmenyl-PS(P-18:1/22:6)	2.144	1.1003	0.0014343
Plasmenyl-PC(P-18:1/22:6)	2.1423	1.0992	0.0020963
LPE(22:5)	2.132	1.0922	0.0093594
Plasmanyl-PC(O-18:0/22:5)	2.1295	1.0905	0.00070379
LPE(22:3)	2.1273	1.089	0.0031614
PC(17:1_22:5)	2.1254	1.0877	0.000587
Plasmanyl-PC(O-18:1/20:4)	2.1252	1.0876	0.00025427
Plasmenyl-PC(P-16:0/20:5)	2.118	1.0827	0.0010985
Cer-NS(d18:2/16:0)	2.1163	1.0816	0.00089416
AcCar(14DC)	2.1155	1.081	0.0059351
PC(20:4_20:4)	2.1153	1.0809	0.0012863
PC(22:4_22:6)	2.1079	1.0758	0.0061384
PEtOH(18:1_22:6)	2.0948	1.0668	0.0056366
TG(16:0_22:6_22:6)	2.0865	1.0611	0.070012
Plasmanyl-PC(O-20:1/22:5)	2.0773	1.0547	0.0025513
Plasmanyl-PC(O-18:1/18:2)	2.0767	1.0543	0.023151
Plasmenyl-PC(P-16:1/22:6)	2.0718	1.0509	0.0042557
Plasmenyl-PS(P-16:0/22:4)	2.0713	1.0505	0.00041374
PC(14:0_22:6)	2.0688	1.0488	0.00067188
PC(20:3_22:5)	2.0665	1.0472	0.0014064
PC(17:1_20:5)	2.0629	1.0447	0.03556
PC(18:1_22:6)	2.062	1.0441	0.00053628
LPC(22:1)	2.0604	1.0429	0.0011687
PG(18:1_20:4)	2.06	1.0427	0.00079276
AcCar(20:0)	2.0588	1.0418	0.0099152
PG(20:4_22:6)	2.0585	1.0416	0.0019156
PC(18:0_20:4)	2.0549	1.0391	0.0015171
Plasmanyl-PC(O-16:1/22:6)	2.0537	1.0382	0.0012764
BMP(18:0_22:6)	2.0518	1.0369	0.032678
PC(20:1_22:5)	2.0512	1.0365	0.0031209
LPC(20:0)	2.0463	1.033	0.0012493
PC(16:0_20:4)	2.0457	1.0326	0.00083504
LPE(20:1)	2.0448	1.032	0.05456
PG(20:2_22:6)	2.0441	1.0314	0.00096883
PC(20:1_22:6)	2.0432	1.0309	0.0080595
PC(15:0_20:4)	2.0289	1.0207	0.001866
BMP(22:5_22:6)	2.0213	1.0153	0.0051743
Plasmenyl-PC(P-18:1/20:4)	2.0199	1.0143	0.0044837
Plasmenyl-PC(P-18:0/20:5)	2.0115	1.0083	0.00064899
Plasmanyl-PC(O-16:0/20:4)	2.0108	1.0078	0.00049233
BMP(20:4_22:6)	2.0102	1.0073	0.0059327
BMP(17:1_22:6)	2.0093	1.0067	0.010527
BMP(22:6_22:6)	2.0051	1.0037	0.0025606
PC(18:1_20:4)	2.0023	1.0017	0.0023202
TG(18:0_22:3_22:6)	0.49919	-1.0024	0.0052122
plasmanyl-TG(O-16:0_20:3_22:6)	0.4971	-1.0084	0.018842
TG(16:0_16:1_18:2)	0.49462	-1.0156	0.0058516
Plasmanyl-PC(O-18:1/22:1)	0.48233	-1.0519	0.00038854
Plasmenyl-PC(P-18:1/24:1)	0.47916	-1.0614	0.0016116
TG(15:0_16:1_18:1)	0.47813	-1.0645	0.0086289
plasmanyl-TG(O-16:0_22:5_22:6)	0.46778	-1.0961	0.0028642
TG(17:0_18:0_22:6)	0.46672	-1.0994	0.044779
PE(18:1_24:0)	0.46655	-1.0999	0.00034179
HexCer-NS(d18:2/24:1)	0.4631	-1.1106	0.00034852
TG(15:0_16:0_16:1)	0.46141	-1.1159	0.014817
DG(18:1_22:1)	0.45781	-1.1272	0.0031614
TG(16:1_17:1_18:1)	0.45565	-1.134	0.0043863
DG(20:1_22:2)	0.45498	-1.1361	0.0019156
plasmanyl-TG(O-18:1_16:1_22:6)	0.45346	-1.141	0.04403
Plasmanyl-PC(O-16:0/22:1)	0.45316	-1.1419	0.00055699
plasmanyl-TG(O-16:0_16:1_22:6)	0.45084	-1.1493	0.0016835
TG(17:1_18:1_18:2)	0.45077	-1.1495	0.0044299
Plasmanyl-PC(O-22:0/20:5)	0.45037	-1.1508	0.00070379
plasmanyl-TG(O-18:1_17:1_22:6)	0.44776	-1.1592	0.01373
plasmanyl-TG(O-18:1_22:5_22:6)	0.44598	-1.1649	0.0011122
AcCar(14:1)	0.44074	-1.182	0.0049761
SM(44:3)	0.44061	-1.1824	0.0007405
PC(18:1_24:1)	0.43644	-1.1962	0.00046307
PC(18:1_22:0)	0.43233	-1.2098	0.00033134
plasmanyl-TG(O-16:0_14:0_22:6)	0.42771	-1.2253	0.00082927
plasmanyl-TG(O-16:0_17:1_22:6)	0.41588	-1.2658	0.0019456
DG(17:1_24:1)	0.40579	-1.3012	0.0022807
DG(22:5_24:0)	0.39755	-1.3308	0.0028749
plasmanyl-TG(O-16:0_22:5_22:5)	0.39155	-1.3527	0.00095296
AcCar(16:1)	0.38892	-1.3624	0.0022466
HexCer-NS(d18:1/24:1)	0.38616	-1.3727	0.00053834
TG(15:0_16:0_18:1)	0.36986	-1.435	0.0021291
Cer-NS(d20:2/24:0)	0.36911	-1.4379	0.0025535
DG(20:4_24:0)	0.36515	-1.4534	0.0011167
Plasmenyl-PC(P-18:0/22:1)	0.3605	-1.4719	0.00090701
TG(16:0_16:0_17:0)	0.35682	-1.4867	0.00094589
TG(14:0_16:0_16:0)	0.35243	-1.5046	0.0011344
TG(18:0_18:1_20:4)	0.34679	-1.5279	0.0030676
TG(14:0_16:0_18:1)	0.34465	-1.5368	0.0011865
TG(16:0_17:1_18:1)	0.34001	-1.5563	0.0012493
TG(18:0_18:1_22:5)	0.33794	-1.5652	0.0042557
plasmanyl-TG(O-16:0_22:5_24:1)	0.32811	-1.6078	0.00077902
plasmanyl-TG(O-16:0_16:0_22:6)	0.32709	-1.6122	0.0035994
TG(18:1_18:1_18:2)	0.3269	-1.6131	0.0015664
Cer-NS(d17:2/24:0)	0.32546	-1.6194	0.0031209
plasmanyl-TG(O-18:0_22:5_22:6)	0.32381	-1.6268	0.0072097
plasmanyl-TG(O-18:1_14:0_22:5)	0.31752	-1.6551	0.0012371
AcCar(16:2)	0.31467	-1.6681	0.01373
TG(16:0_16:1_18:1)	0.31054	-1.6871	0.00094589
TG(18:1_20:1_22:5)	0.30065	-1.7338	0.0027313
plasmanyl-TG(O-16:0_14:0_22:5)	0.29943	-1.7397	0.0010129
plasmanyl-TG(O-16:0_17:1_22:5)	0.29741	-1.7495	0.020806
DG(16:0_24:1)	0.28927	-1.7895	0.00034179
AcCar(18:2)	0.28596	-1.8061	0.00075302
TG(17:1_18:1_18:1)	0.28502	-1.8108	0.00096624
plasmanyl-TG(O-16:0_19:0_20:1)	0.28455	-1.8133	0.0010295
Plasmanyl-PC(O-18:1/24:1)	0.28454	-1.8133	0.00082927
TG(16:1_18:1_18:1)	0.28391	-1.8165	0.0009584
TG(14:0_16:0_18:0)	0.28089	-1.8319	0.0014323
plasmanyl-TG(O-18:0_15:0_16:0)	0.2807	-1.8329	0.00089416
Plasmanyl-PC(O-16:0/24:1)	0.28062	-1.8333	0.00060742
plasmanyl-TG(O-20:1_18:1_22:2)	0.27933	-1.84	0.0012192
PC(18:1_24:0)	0.27791	-1.8473	0.00076701
plasmanyl-TG(O-18:1_18:1_24:1)	0.27741	-1.8499	0.001195
Plasmanyl-PC(O-18:0/22:1)	0.27693	-1.8524	0.0006146
TG(17:1_18:1_20:2)	0.2713	-1.882	0.0030726
DG(18:1_24:1)	0.26797	-1.8998	0.00046307
PC(18:1_23:0)	0.26337	-1.9249	0.0038285
plasmanyl-TG(O-16:0_18:1_22:6)	0.26317	-1.9259	0.0009537
PC(20:1_24:1)	0.25425	-1.9757	0.00070143
DG(20:2_24:1)	0.2496	-2.0023	0.00094398
TG(17:0_20:1_22:5)	0.24454	-2.0319	0.0011865
TG(18:1_22:1_22:6)	0.24311	-2.0403	0.0020963
plasmanyl-TG(O-18:0_16:0_18:0)	0.24258	-2.0435	0.0030431
TG(17:1_18:1_22:3)	0.24169	-2.0488	0.00080017
plasmanyl-TG(O-18:1_18:1_22:6)	0.2293	-2.1247	0.00089416
TG(16:0_16:0_18:1)	0.22727	-2.1375	0.0018339
plasmanyl-TG(O-16:0_14:0_20:4)	0.21978	-2.1859	0.00032101
plasmanyl-TG(O-18:1_22:3_22:6)	0.20095	-2.3151	0.00058665
plasmanyl-TG(O-16:0_22:3_22:6)	0.20089	-2.3155	0.00034556
TG(16:0_18:1_18:1)	0.19821	-2.3349	0.0012012
DG(18:1_23:0)	0.19403	-2.3657	0.00050233
TG(16:0_17:0_18:1)	0.18969	-2.3983	0.00099852
DG(18:1_24:0)	0.18434	-2.4395	0.0002797
plasmanyl-TG(O-16:0_18:1_22:5)	0.17481	-2.5162	0.0030726
DG(20:1_24:1)	0.17263	-2.5342	0.00041919
CE(20:4)	0.17152	-2.5435	0.00025712
TG(16:1_18:1_20:1)	0.16489	-2.6004	0.00095296
TG(17:1_18:0_18:1)	0.15801	-2.6619	0.00064899
plasmanyl-TG(O-16:1_15:0_16:0)	0.14834	-2.753	0.00174
plasmanyl-TG(O-16:0_16:1_22:4)	0.14823	-2.7541	0.00053628
plasmanyl-TG(O-16:0_14:0_16:1)	0.14326	-2.8033	0.00095296
TG(18:0_18:1_20:3)	0.14302	-2.8057	0.00070379
TG(16:0_16:0_18:0)	0.13951	-2.8415	0.0020334
plasmanyl-TG(O-16:1_16:1_18:1)	0.13859	-2.8511	0.0024749
TG(18:1_18:1_22:3)	0.13458	-2.8934	0.00041374
plasmanyl-TG(O-18:1_14:0_16:1)	0.13053	-2.9376	0.0017356
TG(18:0_20:1_22:5)	0.12004	-3.0585	0.00049339
TG(17:1_18:1_20:1)	0.11993	-3.0597	0.00064899
TG(18:0_18:1_19:0)	0.11345	-3.1398	0.00025427
DG(18:1_26:0)	0.11276	-3.1486	0.0012192
plasmanyl-TG(O-16:0_16:0_20:4)	0.11014	-3.1826	0.00041374
TG(18:1_22:1_22:5)	0.10232	-3.2888	0.00040779
plasmanyl-TG(O-16:0_18:0_22:6)	0.099475	-3.3295	0.0018763
plasmanyl-TG(O-18:1_16:1_17:1)	0.09602	-3.3805	0.00053989
plasmanyl-TG(O-18:1_18:1_22:5)	0.095453	-3.3891	0.011657
TG(18:1_22:0_22:6)	0.093681	-3.4161	0.00052372
plasmanyl-TG(O-16:0_17:0_22:5)	0.092108	-3.4405	0.00058665
plasmanyl-TG(O-16:0_17:1_20:3)	0.085702	-3.5445	0.00025712
TG(17:0_18:1_22:3)	0.084742	-3.5608	0.00084805
plasmanyl-TG(O-18:0_18:1_22:6)	0.081396	-3.6189	0.00076701
TG(16:0_18:0_18:1)	0.077055	-3.698	0.0011344
plasmanyl-TG(O-18:1_20:1_22:6)	0.076355	-3.7111	0.00027534
plasmanyl-TG(O-18:0_17:1_22:5)	0.075661	-3.7243	0.00034556
TG(17:0_18:0_18:1)	0.072982	-3.7763	0.00055556
TG(18:1_20:1_24:1)	0.070155	-3.8333	0.00034179
TG(18:1_20:1_22:3)	0.062999	-3.9885	0.00032639
plasmanyl-TG(O-18:1_14:0_16:0)	0.062558	-3.9987	0.0006217
TG(18:0_18:1_18:1)	0.06154	-4.0223	0.00082927
plasmanyl-TG(O-16:0_14:0_16:0)	0.05762	-4.1173	0.0016525
plasmanyl-TG(O-16:0_16:1_18:1)	0.053317	-4.2293	0.00050346
plasmanyl-TG(O-18:1_20:1_22:5)	0.052513	-4.2512	0.00086413
TG(17:0_18:1_20:1)	0.051759	-4.2721	0.00029503
TG(18:1_18:1_20:1)	0.049699	-4.3306	0.00053628
TG(18:1_18:1_22:2)	0.049218	-4.3447	0.00027534
plasmanyl-TG(O-16:0_18:0_22:5)	0.049178	-4.3458	0.00020462
TG(18:0_18:0_18:1)	0.048871	-4.3549	0.00067438
plasmanyl-TG(O-18:0_18:1_22:5)	0.047327	-4.4012	0.00033125
plasmanyl-TG(O-18:1_16:1_18:1)	0.046135	-4.438	0.00041374
TG(17:0_18:1_22:1)	0.043264	-4.5307	0.00043719
plasmanyl-TG(O-18:1_15:0_16:0)	0.042753	-4.5478	0.00046307
TG(17:1_18:1_22:1)	0.041407	-4.594	0.00020462
TG(18:0_18:1_20:0)	0.041149	-4.603	0.00040367
plasmanyl-TG(O-16:0_18:1_20:3)	0.040617	-4.6218	0.00025427
TG(18:0_22:1_22:5)	0.040263	-4.6344	0.00035537
plasmanyl-TG(O-16:0_17:1_18:1)	0.039445	-4.664	0.00040367
TG(18:1_20:1_22:2)	0.037897	-4.7218	0.00017817
plasmanyl-TG(O-18:0_18:0_22:6)	0.037478	-4.7378	0.00051339
TG(16:0_18:1_24:0)	0.037344	-4.743	0.00034852
TG(18:0_18:1_20:1)	0.031118	-5.0061	0.00032101
plasmanyl-TG(O-18:1_17:1_18:1)	0.030562	-5.0321	0.0002797
TG(19:0_20:1_20:3)	0.03046	-5.037	0.00034852
plasmanyl-TG(O-18:0_14:0_16:0)	0.030139	-5.0522	0.00082927
TG(18:1_18:1_22:1)	0.029211	-5.0974	0.00025427
Cholesterol	0.026179	-5.2554	0.0026968
plasmenyl-TG(P-20:1_17:1_18:1)	0.025919	-5.2698	0.00041374
plasmanyl-TG(O-18:0_22:3_22:5)	0.024356	-5.3596	0.00041374
plasmanyl-TG(O-16:0_16:0_18:1)	0.023909	-5.3863	0.00044817
TG(17:0_18:1_24:1)	0.021618	-5.5317	0.00064899
TG(18:1_18:1_24:1)	0.019942	-5.6481	0.00032639
plasmanyl-TG(O-18:1_16:0_18:1)	0.019935	-5.6485	0.00041374
plasmanyl-TG(O-18:1_16:0_17:0)	0.019248	-5.6992	0.00034179
TG(16:0_18:1_24:1)	0.01829	-5.7728	0.00034179
plasmanyl-TG(O-18:1_18:1_22:3)	0.016564	-5.9158	0.00023697
plasmanyl-TG(O-16:1_18:1_20:1)	0.015953	-5.9701	0.00027534
plasmanyl-TG(O-16:0_18:1_22:3)	0.015217	-6.0382	0.00025427
plasmanyl-TG(O-18:1_17:0_18:1)	0.013184	-6.245	0.00034179
plasmanyl-TG(O-18:0_20:1_22:5)	0.012448	-6.3279	0.00017383
TG(17:1_18:1_24:1)	0.012277	-6.3479	0.00070379
plasmanyl-TG(O-18:1_22:1_22:5)	0.011397	-6.4552	0.0010638
plasmenyl-TG(P-20:1_17:0_18:1)	0.011239	-6.4754	0.00082927
plasmanyl-TG(O-18:1_16:0_18:0)	0.010872	-6.5233	0.00046307
TG(18:0_18:1_24:1)	0.010199	-6.6154	0.00041374
plasmanyl-TG(O-16:0_18:1_20:1)	0.0082503	-6.9213	0.00034179
plasmanyl-TG(O-16:0_16:0_18:0)	0.0079215	-6.98	0.0017156
plasmanyl-TG(O-18:1_18:1_20:1)	0.0061677	-7.3411	0.0002797
plasmanyl-TG(O-18:0_18:1_22:3)	0.0050416	-7.6319	0.00041374
plasmanyl-TG(O-18:0_17:0_18:1)	0.0047198	-7.7271	0.0014627
TG(18:1_22:5_24:0)	0.0036924	-8.0812	0.0013361
plasmanyl-TG(O-18:0_18:0_18:1)	0.0033973	-8.2014	0.00036069
plasmanyl-TG(O-20:1_18:1_22:3)	0.0030386	-8.3624	0.0012298
plasmanyl-TG(O-16:0_18:1_22:1)	0.0028117	-8.4744	0.00017383
plasmanyl-TG(O-18:0_22:1_22:6)	0.002112	-8.8872	0.0012012
plasmanyl-TG(O-18:1_18:1_19:0)	0.001413	-9.467	0.001083
plasmanyl-TG(O-16:0_18:0_22:1)	0.0012506	-9.6432	0.00088307
plasmanyl-TG(O-18:0_18:1_22:1)	0.00089545	-10.125	0.00089416
plasmanyl-TG(O-18:1_18:1_22:1)	0.00071971	-10.44	0.0014064
